# Supplementary material for: Integrative multi-omics analysis identifies novel protein-coding genes and pathways in autism spectrum disorder: a comprehensive study
Source: J Transl Med. 2024 Oct 1;22:882. doi: 10.1186/s12967-024-05642-5 (PMC11443877; doi:10.1186/s12967-024-05642-5)
Supplement: Supplementary file 3 — Supplementary Material 3: Table S1 Genes Significantly Associated with ASD Identified by MAGMA; Table S2 Functional Pathways Enriched in ASD Pathogenesis; Table S3 Genes Significantly Associated with ASD Identified by TWAS; Table S4 Genetic Correlation Between ASD and Other Mental Disorders Identified by LDSC [file 12967_2024_5642_MOESM3_ESM.xlsx]

## Sheet: Table S1
Table S1 Genes Significantly Associated with ASD Identified by MAGMA
GENE	CHR	START	STOP	NSNPS	NPARAM	N	ZSTAT	P	SYMBOL
ENSG00000187634	1	860260	879955	4	1	40000	-0.60239	0.72654	SAMD11
ENSG00000188976	1	879584	894689	28	2	40000	0.029907	0.48807	NOC2L
ENSG00000187961	1	895967	901095	15	2	40000	0.049718	0.48017	KLHL17
ENSG00000187583	1	901877	911245	9	4	40000	1.1717	0.12066	PLEKHN1
ENSG00000187642	1	910579	917497	19	4	40000	2.1231	0.016874	C1orf170
ENSG00000188290	1	934342	935552	4	2	40000	0.76334	0.22263	HES4
ENSG00000187608	1	948803	949920	2	1	40000	-0.12212	0.5486	ISG15
ENSG00000188157	1	955503	991496	43	4	40000	0.97942	0.16369	AGRN
ENSG00000237330	1	1006346	1009687	5	2	40000	0.03797	0.48486	RNF223
ENSG00000131591	1	1017198	1051741	88	5	40000	-0.31436	0.62338	C1orf159
ENSG00000162571	1	1109264	1133315	89	11	40000	0.57826	0.28154	TTLL10
ENSG00000186891	1	1138888	1142071	8	2	40000	-1.1718	0.87936	TNFRSF18
ENSG00000186827	1	1146706	1149518	4	1	40000	0.20821	0.41753	TNFRSF4
ENSG00000078808	1	1152288	1167411	86	3	40000	-1.2906	0.90157	SDF4
ENSG00000176022	1	1167629	1170421	4	2	40000	-0.42736	0.66544	B3GALT6
ENSG00000184163	1	1177826	1182102	10	2	40000	-0.79277	0.78604	FAM132A
ENSG00000160087	1	1189289	1209265	33	4	40000	-0.2119	0.58391	UBE2J2
ENSG00000162572	1	1215816	1227409	24	7	40000	-1.0915	0.86248	SCNN1D
ENSG00000131584	1	1227756	1244989	27	4	40000	-0.10313	0.54107	ACAP3
ENSG00000169972	1	1243947	1247057	1	1	40000	0.68935	0.2453	PUSL1
ENSG00000127054	1	1246965	1260071	12	3	40000	-0.60012	0.72579	CPSF3L
ENSG00000224051	1	1260136	1264277	10	2	40000	-1.6335	0.94882	GLTPD1
ENSG00000169962	1	1266694	1270686	9	3	40000	-1.4865	0.93143	TAS1R3
ENSG00000107404	1	1270656	1284730	33	5	40000	-0.74515	0.77191	DVL1
ENSG00000162576	1	1288069	1297157	26	4	40000	-0.94792	0.82842	MXRA8
ENSG00000175756	1	1309110	1310875	6	3	40000	-0.84253	0.80025	AURKAIP1
ENSG00000221978	1	1321091	1334708	16	3	40000	-0.12563	0.54999	CCNL2
ENSG00000224870	1	1334902	1337426	9	3	40000	-0.66896	0.74824	RP4-758J18.2
ENSG00000242485	1	1337288	1342693	12	4	40000	-0.31449	0.62343	MRPL20
ENSG00000235098	1	1353800	1357149	8	2	40000	0.20398	0.41919	ANKRD65
ENSG00000205116	1	1361508	1363167	4	2	40000	-1.9852	0.97644	TMEM88B
ENSG00000179403	1	1370241	1378262	19	5	40000	-1.2532	0.89494	VWA1
ENSG00000215915	1	1385069	1405538	52	6	40000	0.51182	0.30439	ATAD3C
ENSG00000160072	1	1407143	1433228	46	6	40000	1.4296	0.076422	ATAD3B
ENSG00000197785	1	1447531	1470067	65	7	40000	-0.1131	0.54503	ATAD3A
ENSG00000205090	1	1470554	1475833	8	3	40000	-0.073244	0.52919	TMEM240
ENSG00000160075	1	1477053	1510249	87	7	40000	-0.3682	0.64364	SSU72
ENSG00000215014	1	1510355	1511373	6	2	40000	0.11135	0.45567	AL645728.1
ENSG00000197530	1	1550795	1565990	1	1	40000	-0.54609	0.7075	MIB2
ENSG00000189339	1	1592939	1624167	21	1	40000	-0.062022	0.52473	SLC35E2B
ENSG00000008128	1	1634169	1655766	80	3	40000	-1.164	0.8778	CDK11A
ENSG00000215790	1	1656277	1677431	54	5	40000	-1.7345	0.95859	SLC35E2
ENSG00000008130	1	1682671	1711896	63	7	40000	-2.1124	0.98267	NADK
ENSG00000078369	1	1716729	1822495	126	12	40000	-1.708	0.95618	GNB1
ENSG00000169885	1	1846266	1848735	11	3	40000	0.36463	0.35769	CALML6
ENSG00000178821	1	1849029	1850712	4	2	40000	0.74367	0.22854	TMEM52
ENSG00000142609	1	1853396	1935276	322	18	40000	1.2441	0.10674	C1orf222
ENSG00000187730	1	1950780	1962192	19	3	40000	1.357	0.08739	GABRD
ENSG00000067606	1	1981909	2116834	398	24	40000	-0.68437	0.75313	PRKCZ
ENSG00000162585	1	2115903	2144159	51	10	40000	0.61074	0.27069	C1orf86
ENSG00000269554	1	2121237	2123179	3	2	40000	0.6174	0.26849	AL590822.2
ENSG00000203301	1	2143360	2145620	6	3	40000	1.3966	0.081266	AL590822.1
ENSG00000157933	1	2160134	2241558	198	32	40000	1.0204	0.15378	SKI
ENSG00000116151	1	2252692	2323146	238	29	40000	0.084263	0.46642	MORN1
ENSG00000157916	1	2323267	2336883	29	7	40000	-0.35673	0.63935	RER1
ENSG00000157911	1	2336236	2345236	17	5	40000	-0.32668	0.62804	PEX10
ENSG00000149527	1	2357419	2436969	133	18	40000	1.756	0.039548	PLCH2
ENSG00000157881	1	2439972	2458039	37	5	40000	0.11835	0.45289	PANK4
ENSG00000197921	1	2460184	2461684	3	2	40000	1.4452	0.074196	HES5
ENSG00000157873	1	2487078	2496821	17	4	40000	2.324	0.010062	TNFRSF14
ENSG00000157870	1	2517930	2522908	9	3	40000	1.5251	0.063619	FAM213B
ENSG00000142606	1	2522078	2564481	157	7	40000	1.5945	0.055408	MMEL1
ENSG00000215912	1	2567415	2718286	241	17	40000	2.2821	0.011241	TTC34
ENSG00000169717	1	2938046	2939465	3	1	40000	0.36362	0.35807	ACTRT2
ENSG00000142611	1	2985732	3355185	1147	119	40000	0.63152	0.26385	PRDM16
ENSG00000130762	1	3370990	3397677	80	7	40000	1.0348	0.15038	ARHGEF16
ENSG00000162591	1	3406484	3528059	139	27	40000	-1.7684	0.9615	MEGF6
ENSG00000158109	1	3541566	3546691	11	3	40000	-1.6361	0.94909	TPRG1L
ENSG00000116213	1	3547331	3569325	44	9	40000	0.19529	0.42258	WRAP73
ENSG00000078900	1	3569084	3652765	210	35	40000	-1.0072	0.84309	TP73
ENSG00000162592	1	3668962	3688209	58	11	40000	-1.1314	0.87105	CCDC27
ENSG00000235169	1	3689352	3692546	15	5	40000	-1.3388	0.90969	SMIM1
ENSG00000130764	1	3696784	3713068	74	12	40000	-0.81807	0.79334	LRRC47
ENSG00000116198	1	3728645	3773778	287	14	40000	-1.6059	0.94585	CEP104
ENSG00000169598	1	3773845	3801993	148	17	40000	-0.93197	0.82432	DFFB
ENSG00000198912	1	3805689	3816857	40	5	40000	-0.492	0.68864	C1orf174
ENSG00000196581	1	4714792	4852594	681	80	40000	-0.57354	0.71686	AJAP1
ENSG00000131697	1	5922871	6052533	410	22	40000	0.61816	0.26824	NPHP4
ENSG00000069424	1	6051526	6161253	303	40	40000	0.91076	0.18121	KCNAB2
ENSG00000268332	1	6100630	6101399	4	2	40000	-0.73335	0.76833	AL035406.1
ENSG00000116254	1	6161853	6240183	290	26	40000	-0.50367	0.69275	CHD5
ENSG00000116251	1	6241329	6269449	63	11	40000	1.6934	0.045192	RPL22
ENSG00000158286	1	6265535	6281359	35	4	40000	0.33028	0.37059	RNF207
ENSG00000116237	1	6281253	6296032	26	4	40000	-0.71401	0.76239	ICMT
ENSG00000173673	1	6304252	6305638	4	1	40000	1.1638	0.12226	HES3
ENSG00000158292	1	6307406	6321035	33	2	40000	0.90373	0.18307	GPR153
ENSG00000097021	1	6324329	6454451	393	21	40000	-0.58567	0.72095	ACOT7
ENSG00000069812	1	6472478	6484730	40	6	40000	-0.61364	0.73027	HES2
ENSG00000187017	1	6484848	6521430	106	10	40000	-1.8985	0.97119	ESPN
ENSG00000215788	1	6521211	6526255	12	3	40000	-1.0331	0.84922	TNFRSF25
ENSG00000171680	1	6526152	6580121	140	21	40000	0.69982	0.24202	PLEKHG5
ENSG00000162408	1	6581407	6614595	122	3	40000	0.89039	0.18663	NOL9
ENSG00000173662	1	6615241	6639817	36	6	40000	1.1013	0.13538	TAS1R1
ENSG00000204859	1	6640061	6649340	10	4	40000	1.3122	0.094728	ZBTB48
ENSG00000162413	1	6650784	6674667	44	10	40000	0.68327	0.24722	KLHL21
ENSG00000116273	1	6673745	6684093	21	5	40000	0.61169	0.27037	PHF13
ENSG00000041988	1	6684926	6695646	30	5	40000	0.311	0.3779	THAP3
ENSG00000007923	1	6694228	6761984	160	17	40000	0.376	0.35346	DNAJC11
ENSG00000171735	1	6845384	7829766	2767	183	40000	0.2827	0.3887	CAMTA1
ENSG00000049245	1	7831329	7841492	34	8	40000	0.9301	0.17616	VAMP3
ENSG00000049246	1	7844380	7905237	238	27	40000	0.0088592	0.49647	PER3
ENSG00000049247	1	7903143	7913572	42	12	40000	-0.74501	0.77187	UTS2
ENSG00000049249	1	7979907	8000926	44	6	40000	-1.5522	0.93969	TNFRSF9
ENSG00000116288	1	8014351	8045565	62	9	40000	0.64119	0.2607	PARK7
ENSG00000116285	1	8064464	8086368	36	6	40000	-0.65616	0.74414	ERRFI1
ENSG00000162426	1	8377886	8404227	85	13	40000	-1.3662	0.91406	SLC45A1
ENSG00000142599	1	8412457	8877702	766	24	40000	2.3097	0.010453	RERE
ENSG00000074800	1	8921061	8939308	31	5	40000	1.2879	0.098899	ENO1
ENSG00000131686	1	9005926	9035151	118	24	40000	-0.14401	0.55726	CA6
ENSG00000197241	1	9063359	9086404	72	16	40000	1.2234	0.11058	SLC2A7
ENSG00000142583	1	9095166	9148537	197	24	40000	0.76595	0.22185	SLC2A5
ENSG00000180758	1	9160364	9189229	72	8	40000	-0.68752	0.75412	GPR157
ENSG00000049239	1	9294834	9331396	102	16	40000	-0.52096	0.6988	H6PD
ENSG00000171621	1	9352939	9429591	371	52	40000	0.79729	0.21264	SPSB1
ENSG00000171612	1	9599541	9645237	66	9	40000	-1.0457	0.85216	SLC25A33
ENSG00000188807	1	9648932	9674935	35	7	40000	-0.52513	0.70025	TMEM201
ENSG00000171608	1	9711790	9789172	137	25	40000	-0.11606	0.5462	PIK3CD
ENSG00000179840	1	9712668	9714644	4	1	40000	-0.30833	0.62108	C1orf200
ENSG00000171603	1	9789084	9884584	130	13	40000	0.025013	0.49002	CLSTN1
ENSG00000178585	1	9908334	9970394	64	9	40000	0.039438	0.48427	CTNNBIP1
ENSG00000162441	1	9982173	10003465	46	8	40000	-0.87855	0.81018	LZIC
ENSG00000173614	1	10003486	10045559	81	11	40000	-0.65787	0.74469	NMNAT1
ENSG00000162444	1	10057264	10076078	42	5	40000	0.0014964	0.4994	RBP7
ENSG00000130939	1	10092890	10241297	312	15	40000	0.31212	0.37747	UBE4B
ENSG00000054523	1	10270863	10441661	580	16	40000	0.11162	0.45556	KIF1B
ENSG00000142657	1	10458649	10480201	48	7	40000	0.91066	0.18124	PGD
ENSG00000251503	1	10490159	10512210	62	6	40000	-0.79667	0.78718	APITD1-CORT
ENSG00000175279	1	10490159	10512210	62	6	40000	-0.79667	0.78718	APITD1
ENSG00000241563	1	10509776	10511959	3	1	40000	0.12726	0.44937	CORT
ENSG00000160049	1	10516579	10532583	23	5	40000	-1.2515	0.89463	DFFA
ENSG00000142655	1	10532345	10690815	388	25	40000	-1.3636	0.91366	PEX14
ENSG00000130940	1	10696661	10856707	344	55	40000	-0.63651	0.73778	CASZ1
ENSG00000175262	1	11006528	11042094	118	14	40000	-0.93964	0.8263	C1orf127
ENSG00000120948	1	11072414	11085796	28	3	40000	1.4912	0.067957	TARDBP
ENSG00000009724	1	11086580	11107290	51	5	40000	1.9993	0.022791	MASP2
ENSG00000116649	1	11114641	11120081	9	2	40000	2.5589	0.0052505	SRM
ENSG00000171824	1	11126675	11159938	93	5	40000	2.298	0.010781	EXOSC10
ENSG00000198793	1	11166592	11322564	319	8	40000	2.2908	0.010988	MTOR
ENSG00000171819	1	11249398	11256038	12	2	40000	1.4003	0.080707	ANGPTL7
ENSG00000120942	1	11333263	11356106	35	4	40000	0.72752	0.23345	UBIAD1
ENSG00000204624	1	11539223	11597641	147	14	40000	0.50548	0.30661	PTCHD2
ENSG00000116661	1	11708424	11715842	11	5	40000	-0.36432	0.64219	FBXO2
ENSG00000132879	1	11714432	11723384	24	6	40000	-0.45977	0.67716	FBXO44
ENSG00000116663	1	11724181	11734411	34	7	40000	0.028841	0.4885	FBXO6
ENSG00000116670	1	11734537	11751707	59	11	40000	0.23311	0.40784	MAD2L2
ENSG00000162490	1	11751786	11785914	100	16	40000	0.43228	0.33277	DRAXIN
ENSG00000177674	1	11796141	11814859	44	5	40000	1.6332	0.051212	AGTRAP
ENSG00000215910	1	11821844	11849642	155	10	40000	1.2406	0.10738	C1orf167
ENSG00000177000	1	11845780	11866977	87	10	40000	1.6329	0.051249	MTHFR
ENSG00000011021	1	11866207	11903201	207	14	40000	1.8499	0.032167	CLCN6
ENSG00000175206	1	11905766	11908402	14	4	40000	1.215	0.11219	NPPA
ENSG00000120937	1	11917521	11918988	1	1	40000	-0.90928	0.8184	NPPB
ENSG00000116685	1	11979648	11986485	22	7	40000	-0.3435	0.63439	KIAA2013
ENSG00000083444	1	11994262	12035595	112	11	40000	-1.2184	0.88846	PLOD1
ENSG00000116688	1	12040238	12073571	92	8	40000	-0.76136	0.77678	MFN2
ENSG00000116691	1	12079523	12092102	22	4	40000	-2.9281	0.99829	MIIP
ENSG00000120949	1	12123434	12204264	190	32	40000	-0.34164	0.63369	TNFRSF8
ENSG00000028137	1	12227060	12269285	125	14	40000	-1.0669	0.85699	TNFRSF1B
ENSG00000048707	1	12290124	12572099	341	22	40000	-1.1916	0.88329	VPS13D
ENSG00000162496	1	12627939	12677737	159	26	40000	-0.734	0.76853	DHRS3
ENSG00000204518	1	12704566	12727097	41	3	40000	-0.55721	0.71131	AADACL4
ENSG00000188984	1	12776118	12788726	43	5	40000	-1.7372	0.95882	AADACL3
ENSG00000157330	1	12806163	12823847	53	8	40000	-1.2676	0.89753	C1orf158
ENSG00000116726	1	12834984	12838049	8	2	40000	-1.5082	0.93425	PRAMEF12
ENSG00000116721	1	12851546	12856777	18	3	40000	-0.89476	0.81454	PRAMEF1
ENSG00000204513	1	12884468	12891264	5	2	40000	-1.2666	0.89734	PRAMEF11
ENSG00000179172	1	12907261	12908578	7	3	40000	0.51588	0.30297	HNRNPCL1
ENSG00000120952	1	12916941	12921764	35	6	40000	1.4316	0.076135	PRAMEF2
ENSG00000243073	1	12939045	12946025	25	3	40000	1.6592	0.048538	PRAMEF4
ENSG00000187545	1	12952727	12958101	2	1	40000	-0.1055	0.54201	PRAMEF10
ENSG00000232423	1	12998181	13117751	5	1	40000	-0.38438	0.64965	PRAMEF6
ENSG00000162494	1	13801445	13840543	123	23	40000	-1.1425	0.87338	LRRC38
ENSG00000162493	1	13909960	13944452	97	21	40000	0.28144	0.38919	PDPN
ENSG00000116731	1	14026693	14151574	372	27	40000	0.48081	0.31533	PRDM2
ENSG00000189337	1	14925200	15444539	1756	166	40000	-0.19639	0.57785	KAZN
ENSG00000171729	1	15479028	15546976	376	26	40000	0.56415	0.28633	TMEM51
ENSG00000204464	1	15490840	15497813	28	7	40000	0.52234	0.30072	C1orf195
ENSG00000142621	1	15573768	15726779	455	49	40000	-1.5146	0.93506	FHAD1
ENSG00000142634	1	15736391	15756839	64	18	40000	-1.1268	0.87008	EFHD2
ENSG00000162438	1	15764935	15775737	20	6	40000	-0.93283	0.82455	CTRC
ENSG00000142615	1	15783223	15798586	61	9	40000	0.55698	0.28877	CELA2A
ENSG00000215704	1	15792404	15817895	89	13	40000	0.12558	0.45003	CELA2B
ENSG00000132906	1	15817327	15853029	140	8	40000	0.84113	0.20014	CASP9
ENSG00000116138	1	15853308	15918874	218	12	40000	0.68348	0.24715	DNAJC16
ENSG00000116771	1	15898848	15911605	60	5	40000	0.80962	0.20908	AGMAT
ENSG00000197312	1	15943995	15995539	126	6	40000	-0.59825	0.72516	DDI2
ENSG00000215695	1	15986364	15988217	3	2	40000	-1.2626	0.89663	RSC1A1
ENSG00000116786	1	16010827	16061264	157	12	40000	-0.68392	0.75299	PLEKHM2
ENSG00000162461	1	16062900	16067891	8	4	40000	0.75785	0.22427	SLC25A34
ENSG00000162460	1	16068917	16074477	14	3	40000	-0.94983	0.8289	TMEM82
ENSG00000162458	1	16083102	16113089	70	10	40000	-1.261	0.89635	FBLIM1
ENSG00000065526	1	16174359	16266955	159	18	40000	1.3888	0.082452	SPEN
ENSG00000116809	1	16268364	16302627	54	11	40000	0.92597	0.17723	ZBTB17
ENSG00000183888	1	16330731	16335302	16	5	40000	0.55916	0.28803	C1orf64
ENSG00000173641	1	16340523	16346089	44	5	40000	0.20473	0.41889	HSPB7
ENSG00000186510	1	16345370	16360545	86	12	40000	0.95125	0.17074	CLCNKA
ENSG00000184908	1	16370272	16383803	122	13	40000	-0.1706	0.56773	CLCNKB
ENSG00000185519	1	16384264	16400127	83	11	40000	0.6231	0.26661	FAM131C
ENSG00000142627	1	16450832	16482582	57	12	40000	1.9126	0.0279	EPHA2
ENSG00000142632	1	16524349	16539104	56	6	40000	0.48128	0.31516	ARHGEF19
ENSG00000204377	1	16555368	16556038	3	1	40000	0.42829	0.33422	C1orf134
ENSG00000132881	1	16558195	16563657	13	5	40000	0.83864	0.20084	RSG1
ENSG00000037637	1	16573334	16678949	243	14	40000	0.16	0.43644	FBXO42
ENSG00000055070	1	16679070	16724640	112	11	40000	0.281	0.38935	SZRD1
ENSG00000187144	1	16713612	16763919	143	22	40000	0.91591	0.17986	SPATA21
ENSG00000157191	1	16767167	16786573	44	10	40000	0.35959	0.35958	NECAP2
ENSG00000219481	1	16888814	16940057	1	1	40000	-1.134	0.8716	NBPF1
ENSG00000058453	1	17066768	17299474	293	20	40000	-0.43526	0.66831	CROCC
ENSG00000117122	1	17300997	17307330	18	4	40000	1.3672	0.085778	MFAP2
ENSG00000159363	1	17312453	17338423	52	10	40000	1.2776	0.1007	ATP13A2
ENSG00000117118	1	17345217	17380665	117	11	40000	0.95433	0.16996	SDHB
ENSG00000117115	1	17393256	17445948	272	16	40000	0.74635	0.22773	PADI2
ENSG00000142623	1	17531621	17572500	149	38	40000	-0.064632	0.52577	PADI1
ENSG00000142619	1	17575593	17610728	168	23	40000	1.3411	0.089938	PADI3
ENSG00000159339	1	17634690	17690499	314	25	40000	-0.57082	0.71594	PADI4
ENSG00000269468	1	17655507	17676070	144	12	40000	-0.5456	0.70733	AC004824.2
ENSG00000179051	1	17733256	17766220	77	12	40000	1.182	0.11861	RCC2
ENSG00000074964	1	17866330	18024369	337	33	40000	-2.2369	0.98735	ARHGEF10L
ENSG00000117148	1	18081808	18153558	211	22	40000	-0.15489	0.56155	ACTL8
ENSG00000117154	1	18434240	18704977	953	111	40000	0.64917	0.25812	IGSF21
ENSG00000179023	1	18807424	18812478	24	6	40000	-0.49714	0.69045	KLHDC7A
ENSG00000009709	1	18957500	19075360	286	37	40000	0.87614	0.19048	PAX7
ENSG00000179002	1	19166093	19186176	117	20	40000	1.4106	0.079179	TAS1R2
ENSG00000255275	1	19175767	19247615	317	35	40000	-0.10871	0.54328	RP13-279N23.2
ENSG00000159423	1	19197926	19229275	131	19	40000	-1.4662	0.9287	ALDH4A1
ENSG00000169991	1	19230775	19283180	159	26	40000	-0.43978	0.66995	IFFO2
ENSG00000127481	1	19401000	19536770	271	18	40000	-1.1577	0.87652	UBR4
ENSG00000127463	1	19542158	19578046	106	13	40000	0.26718	0.39466	EMC1
ENSG00000053372	1	19578033	19586622	51	8	40000	-1.3703	0.9147	MRTO4
ENSG00000162482	1	19609052	19615744	28	5	40000	-0.86999	0.80785	AKR7A3
ENSG00000053371	1	19630459	19638640	26	10	40000	-1.1484	0.87459	AKR7A2
ENSG00000040487	1	19638820	19655794	86	12	40000	-1.4246	0.92287	PQLC2
ENSG00000077549	1	19665267	19812066	560	22	40000	-0.073162	0.52916	CAPZB
ENSG00000270136	1	19923473	19984549	187	28	40000	1.3036	0.096181	MINOS1-NBL1
ENSG00000173436	1	19923477	19956314	78	13	40000	0.169	0.4329	MINOS1
ENSG00000158747	1	19967048	19984945	69	19	40000	2.1886	0.014313	NBL1
ENSG00000158748	1	19991780	20006055	32	5	40000	3.0055	0.0013256	HTR6
ENSG00000162542	1	20008706	20126438	349	39	40000	0.87765	0.19007	TMCO4
ENSG00000178828	1	20140523	20141771	5	3	40000	-1.1008	0.86452	RNF186
ENSG00000169914	1	20209006	20239438	85	14	40000	-0.50077	0.69173	OTUD3
ENSG00000188784	1	20246502	20250110	15	5	40000	-0.47602	0.68297	PLA2G2E
ENSG00000188257	1	20301925	20306932	13	5	40000	0.0075563	0.49699	PLA2G2A
ENSG00000127472	1	20354672	20417683	211	23	40000	-1.9972	0.9771	PLA2G5
ENSG00000117215	1	20438432	20446050	23	9	40000	-0.37145	0.64485	PLA2G2D
ENSG00000158786	1	20465819	20476879	19	8	40000	1.074	0.14141	PLA2G2F
ENSG00000187980	1	20487746	20503917	55	12	40000	0.0882	0.46486	PLA2G2C
ENSG00000162543	1	20512578	20522541	8	3	40000	0.83148	0.20285	UBXN10
ENSG00000158816	1	20617412	20681387	255	24	40000	0.91968	0.17887	VWA5B1
ENSG00000162545	1	20808884	20812713	3	2	40000	-0.34362	0.63443	CAMK2N1
ENSG00000090432	1	20825943	20834654	25	7	40000	0.48654	0.31329	MUL1
ENSG00000183114	1	20878932	20881512	4	1	40000	0.63057	0.26416	FAM43B
ENSG00000158825	1	20915441	20945401	140	19	40000	-0.026432	0.51054	CDA
ENSG00000158828	1	20959948	20978004	75	10	40000	-1.2547	0.8952	PINK1
ENSG00000244038	1	20978270	20988000	32	6	40000	-0.2521	0.59952	DDOST
ENSG00000117245	1	20990507	21044510	220	44	40000	-0.51504	0.69674	KIF17
ENSG00000189410	1	21046225	21059330	36	8	40000	-0.83807	0.79901	SH2D5
ENSG00000127483	1	21069154	21113816	112	16	40000	0.15997	0.43645	HP1BP3
ENSG00000075151	1	21132963	21503377	780	26	40000	0.98749	0.1617	EIF4G3
ENSG00000117298	1	21543740	21671997	356	35	40000	-0.50358	0.69272	ECE1
ENSG00000142794	1	21766621	21811498	174	15	40000	0.082426	0.46715	NBPF3
ENSG00000162551	1	21835858	21904905	327	30	40000	-0.41401	0.66057	ALPL
ENSG00000076864	1	21922708	21995801	272	37	40000	2.3366	0.0097303	RAP1GAP
ENSG00000090686	1	22004791	22110099	347	27	40000	0.069754	0.47219	USP48
ENSG00000187942	1	22138758	22151714	44	18	40000	-0.52528	0.70031	LDLRAD2
ENSG00000142798	1	22148738	22263790	363	34	40000	-0.66709	0.74764	HSPG2
ENSG00000219073	1	22303514	22325135	224	22	40000	0.052842	0.47893	CELA3B
ENSG00000142789	1	22328149	22339032	79	12	40000	-0.4105	0.65928	CELA3A
ENSG00000070831	1	22379120	22419437	105	14	40000	-0.31801	0.62476	CDC42
ENSG00000162552	1	22443798	22470462	93	15	40000	-0.99297	0.83964	WNT4
ENSG00000184677	1	22778344	22857650	144	16	40000	-1.1423	0.87333	ZBTB40
ENSG00000070886	1	22890057	22930087	159	22	40000	0.13126	0.44779	EPHA8
ENSG00000173372	1	22962999	22966101	5	2	40000	-0.45959	0.6771	C1QA
ENSG00000159189	1	22970123	22974603	18	3	40000	-2.4658	0.99316	C1QC
ENSG00000173369	1	22979255	22988031	25	5	40000	-0.15774	0.56267	C1QB
ENSG00000133216	1	23037332	23241818	445	49	40000	1.52	0.064251	EPHB2
ENSG00000215906	1	23279536	23291831	36	8	40000	-0.93759	0.82577	LACTBL1
ENSG00000227868	1	23337327	23342343	9	3	40000	-0.77574	0.78105	C1orf234
ENSG00000004487	1	23345941	23410182	75	8	40000	-1.388	0.91742	KDM1A
ENSG00000169641	1	23410516	23504301	178	19	40000	-0.43188	0.66709	LUZP1
ENSG00000179546	1	23516993	23521222	10	2	40000	-0.17883	0.57096	HTR1D
ENSG00000125944	1	23630264	23670829	43	7	40000	1.6748	0.04699	HNRNPR
ENSG00000125945	1	23685941	23695935	26	5	40000	1.5868	0.056275	ZNF436
ENSG00000249087	1	23695490	23698332	3	2	40000	1.7718	0.038213	C1orf213
ENSG00000204219	1	23707554	23751233	118	17	40000	2.2019	0.013834	TCEA3
ENSG00000088280	1	23755056	23811061	122	13	40000	1.1	0.13567	ASAP3
ENSG00000007968	1	23832922	23857712	51	6	40000	1.5206	0.064176	E2F2
ENSG00000117318	1	23884409	23886285	8	3	40000	0.93881	0.17391	ID3
ENSG00000197880	1	23907985	23967058	110	23	40000	3.1321	0.0008678	MDS2
ENSG00000142676	1	24018269	24022915	3	1	40000	0.29605	0.3836	RPL11
ENSG00000011007	1	24069645	24088549	21	9	40000	0.66316	0.25361	TCEB3
ENSG00000057757	1	24104895	24114722	6	3	40000	-0.22004	0.58708	PITHD1
ENSG00000011009	1	24117460	24122029	4	1	40000	-0.21383	0.58466	LYPLA2
ENSG00000117308	1	24122089	24127271	1	1	40000	-0.055426	0.5221	GALE
ENSG00000117305	1	24128375	24165110	51	4	40000	0.89976	0.18412	HMGCL
ENSG00000179163	1	24171567	24194784	48	5	40000	0.85725	0.19565	FUCA1
ENSG00000188822	1	24197016	24285549	237	15	40000	0.73211	0.23205	CNR2
ENSG00000189266	1	24285599	24289952	3	1	40000	0.63498	0.26272	PNRC2
ENSG00000188529	1	24291294	24307417	2	1	40000	0.94739	0.17172	SRSF10
ENSG00000142661	1	24382525	24438665	193	21	40000	-0.11982	0.54769	MYOM3
ENSG00000142677	1	24446261	24469611	69	14	40000	1.7922	0.036554	IL22RA1
ENSG00000185436	1	24480647	24514449	136	19	40000	0.50843	0.30558	IFNLR1
ENSG00000158055	1	24645812	24690972	92	19	40000	-3.0974	0.99902	GRHL3
ENSG00000001460	1	24683489	24743424	169	16	40000	-2.7063	0.9966	STPG1
ENSG00000001461	1	24742284	24799466	167	15	40000	-2.673	0.99624	NIPAL3
ENSG00000117602	1	24829387	24867530	124	15	40000	0.72695	0.23363	RCAN3
ENSG00000184454	1	24882602	24935819	246	30	40000	0.50193	0.30786	NCMAP
ENSG00000133226	1	24958207	24999758	41	7	40000	1.4729	0.070393	SRRM1
ENSG00000169504	1	25071848	25170815	96	10	40000	0.35456	0.36146	CLIC4
ENSG00000020633	1	25226002	25291612	127	24	40000	-0.137	0.55448	RUNX3
ENSG00000117614	1	25549170	25558993	4	2	40000	-0.46838	0.68025	SYF2
ENSG00000117616	1	25568728	25664704	72	10	40000	2.187	0.014372	C1orf63
ENSG00000187010	1	25598884	25656936	42	5	40000	2.0696	0.019245	RHD
ENSG00000183726	1	25664408	25688852	24	5	40000	2.9373	0.0016556	TMEM50A
ENSG00000188672	1	25688740	25756683	73	4	40000	2.8581	0.0021306	RHCE
ENSG00000204178	1	25757388	25826700	95	2	40000	2.4752	0.0066574	TMEM57
ENSG00000157978	1	25870071	25895377	42	6	40000	0.75291	0.22575	LDLRAP1
ENSG00000117643	1	25943959	26112698	259	19	40000	3.3114	0.00046411	MAN1C1
ENSG00000162430	1	26126667	26144713	41	5	40000	-0.54432	0.70689	SEPN1
ENSG00000255054	1	26137961	26150235	35	4	40000	0.24057	0.40494	RP1-317E23.6
ENSG00000117640	1	26145131	26159432	35	3	40000	0.013986	0.49442	MTFR1L
ENSG00000223474	1	26145212	26147288	6	2	40000	-1.1563	0.87623	AL020996.1
ENSG00000127423	1	26158414	26185903	71	3	40000	-0.44586	0.67215	AUNIP
ENSG00000182749	1	26187701	26197744	6	2	40000	-2.2795	0.98868	PAQR7
ENSG00000117632	1	26210672	26233482	30	5	40000	-1.3971	0.9188	STMN1
ENSG00000158006	1	26286258	26324648	90	6	40000	0.40457	0.3429	PAFAH2
ENSG00000158008	1	26346375	26362955	28	7	40000	-0.15474	0.56149	EXTL1
ENSG00000158014	1	26363743	26372624	18	3	40000	-1.0075	0.84315	SLC30A2
ENSG00000158022	1	26377795	26394927	38	5	40000	-0.92032	0.8213	TRIM63
ENSG00000175087	1	26437664	26452034	37	3	40000	0.28387	0.38825	PDIK1L
ENSG00000197245	1	26485511	26489119	10	4	40000	2.9737	0.001471	FAM110D
ENSG00000142684	1	26496362	26498551	10	3	40000	1.6069	0.054039	ZNF593
ENSG00000142675	1	26503894	26516377	28	8	40000	1.2089	0.11336	CNKSR1
ENSG00000188782	1	26517052	26529459	64	10	40000	1.5621	0.059135	CATSPER4
ENSG00000130695	1	26560691	26605299	148	12	40000	0.80866	0.20935	CEP85
ENSG00000142669	1	26605667	26608007	6	2	40000	0.21663	0.41425	SH3BGRL3
ENSG00000158062	1	26607819	26644854	128	11	40000	0.31351	0.37695	UBXN11
ENSG00000169442	1	26644448	26647014	12	3	40000	-0.7412	0.77071	CD52
ENSG00000176092	1	26648350	26680621	95	13	40000	1.7495	0.0401	AIM1L
ENSG00000176083	1	26688125	26701013	45	8	40000	-0.17701	0.57025	ZNF683
ENSG00000131914	1	26737269	26756213	37	11	40000	0.59171	0.27702	LIN28A
ENSG00000117682	1	26758773	26797785	59	12	40000	0.54584	0.29259	DHDDS
ENSG00000198830	1	26798941	26802463	5	2	40000	0.44745	0.32728	HMGN2
ENSG00000117676	1	26856252	26901521	94	11	40000	1.3945	0.081582	RPS6KA1
ENSG00000117713	1	27022524	27108595	117	8	40000	-0.17842	0.5708	ARID1A
ENSG00000060642	1	27113963	27124889	13	3	40000	-0.3533	0.63807	PIGV
ENSG00000204160	1	27153201	27184093	48	7	40000	-0.53946	0.70522	ZDHHC18
ENSG00000175793	1	27189633	27190947	1	1	40000	0.60678	0.272	SFN
ENSG00000142751	1	27202624	27216788	20	4	40000	-0.3882	0.65107	GPN2
ENSG00000198746	1	27216979	27226957	13	5	40000	0.48499	0.31384	GPATCH3
ENSG00000090273	1	27226729	27273353	76	10	40000	0.32205	0.37371	NUDC
ENSG00000131910	1	27237980	27240457	5	2	40000	-0.69188	0.75549	NR0B2
ENSG00000175707	1	27276053	27286897	12	3	40000	0.96588	0.16705	C1orf172
ENSG00000253368	1	27320198	27327389	7	3	40000	1.1675	0.12151	TRNP1
ENSG00000158246	1	27331511	27339327	11	2	40000	0.20109	0.42032	FAM46B
ENSG00000090020	1	27425306	27493472	74	7	40000	1.4037	0.080205	SLC9A1
ENSG00000142784	1	27561007	27635110	110	12	40000	2.2251	0.013038	WDTC1
ENSG00000186501	1	27648651	27662891	31	8	40000	1.3084	0.095371	TMEM222
ENSG00000142765	1	27668513	27680421	29	8	40000	3.1466	0.00082586	SYTL1
ENSG00000142733	1	27681675	27693383	25	7	40000	1.199	0.11527	MAP3K6
ENSG00000142748	1	27695603	27701315	9	4	40000	2.8834	0.0019669	FCN3
ENSG00000174950	1	27705666	27709870	3	1	40000	1.8987	0.028804	CD164L2
ENSG00000181773	1	27719148	27722318	2	1	40000	1.5813	0.0569	GPR3
ENSG00000158195	1	27730730	27816669	127	7	40000	2.0821	0.018669	WASF2
ENSG00000126705	1	27860546	27930942	74	10	40000	1.2122	0.11272	AHDC1
ENSG00000000938	1	27938575	27961788	41	6	40000	0.45819	0.32341	FGR
ENSG00000126709	1	27992572	27998729	3	2	40000	-2.2519	0.98784	IFI6
ENSG00000009780	1	28052490	28089633	72	3	40000	0.49097	0.31172	FAM76A
ENSG00000117758	1	28099694	28150963	58	4	40000	0.28764	0.38681	STX12
ENSG00000117751	1	28157289	28178187	22	3	40000	-0.16026	0.56366	PPP1R8
ENSG00000130775	1	28199055	28213196	47	8	40000	-0.37792	0.64726	THEMIS2
ENSG00000117748	1	28218035	28241257	59	5	40000	-0.78461	0.78366	RPA2
ENSG00000130768	1	28261504	28285668	72	9	40000	-1.0812	0.8602	SMPDL3B
ENSG00000158156	1	28285973	28294607	16	7	40000	1.116	0.1322	XKR8
ENSG00000158161	1	28296855	28415207	253	17	40000	1.8386	0.03299	EYA3
ENSG00000169403	1	28473677	28520447	56	12	40000	-0.12136	0.5483	PTAFR
ENSG00000126698	1	28525967	28559536	86	10	40000	-0.26131	0.60307	DNAJC8
ENSG00000130770	1	28562620	28573417	41	4	40000	-0.017344	0.50692	ATPIF1
ENSG00000130766	1	28586038	28609002	50	10	40000	-1.477	0.93016	SESN2
ENSG00000130772	1	28655513	28662476	7	4	40000	-0.38326	0.64924	MED18
ENSG00000204138	1	28696114	28826881	425	11	40000	0.51009	0.305	PHACTR4
ENSG00000180198	1	28832455	28865812	82	9	40000	-0.39357	0.65305	RCC1
ENSG00000180098	1	28879597	28905051	48	7	40000	-0.32843	0.62871	TRNAU1AP
ENSG00000120656	1	28915835	28969597	71	9	40000	-0.2357	0.59317	TAF12
ENSG00000188060	1	28918712	28921955	7	3	40000	-0.63895	0.73857	RAB42
ENSG00000162419	1	28995244	29045865	72	7	40000	-0.23194	0.59171	GMEB1
ENSG00000198492	1	29063133	29096287	62	7	40000	0.24225	0.40429	YTHDF2
ENSG00000116329	1	29138654	29190208	174	19	40000	-0.92282	0.82195	OPRD1
ENSG00000159023	1	29213603	29446553	436	23	40000	0.92175	0.17833	EPB41
ENSG00000253304	1	29445940	29450447	10	3	40000	1.0553	0.14564	TMEM200B
ENSG00000116350	1	29474255	29508499	66	14	40000	0.7085	0.23932	SRSF4
ENSG00000116353	1	29519385	29557454	100	15	40000	0.73407	0.23145	MECR
ENSG00000060656	1	29563028	29653325	222	30	40000	0.17518	0.43047	PTPRU
ENSG00000162510	1	31184124	31196434	38	4	40000	0.25394	0.39977	MATN1
ENSG00000162511	1	31205316	31230667	49	12	40000	0.14821	0.44109	LAPTM5
ENSG00000162512	1	31342314	31381608	96	23	40000	0.40853	0.34144	SDC3
ENSG00000134644	1	31404353	31538838	340	21	40000	0.54207	0.29389	PUM1
ENSG00000084628	1	31652592	31712401	256	12	40000	0.030341	0.4879	NKAIN1
ENSG00000060688	1	31732417	31769662	110	7	40000	-0.39572	0.65384	SNRNP40
ENSG00000121766	1	31769842	31837783	168	10	40000	-0.16361	0.56498	ZCCHC17
ENSG00000121769	1	31838472	31849697	20	6	40000	-0.75754	0.77564	FABP3
ENSG00000168528	1	31882412	31907525	72	8	40000	-0.35141	0.63736	SERINC2
ENSG00000268950	1	31902192	31902614	2	1	40000	-0.34238	0.63397	AC114494.1
ENSG00000142910	1	32042116	32053288	14	6	40000	-0.73689	0.76941	TINAGL1
ENSG00000121764	1	32083287	32098119	35	4	40000	-0.55626	0.71098	HCRTR1
ENSG00000162517	1	32095463	32110497	27	4	40000	-0.88172	0.81103	PEF1
ENSG00000084636	1	32117848	32169920	88	16	40000	-0.28025	0.61036	COL16A1
ENSG00000121753	1	32192718	32230494	41	7	40000	1.8028	0.035713	BAI2
ENSG00000134668	1	32256023	32281652	45	10	40000	-1.3068	0.90437	SPOCD1
ENSG00000184007	1	32372022	32410457	49	9	40000	0.16941	0.43274	PTP4A2
ENSG00000121774	1	32479430	32526451	32	17	40000	-1.299	0.90303	KHDRBS1
ENSG00000121775	1	32537632	32568467	45	6	40000	-1.2519	0.89469	TMEM39B
ENSG00000025800	1	32573639	32642169	94	9	40000	-1.3255	0.90751	KPNA6
ENSG00000084652	1	32645287	32663886	31	8	40000	-1.2381	0.89216	TXLNA
ENSG00000160050	1	32665987	32670988	3	2	40000	0.51256	0.30413	CCDC28B
ENSG00000160051	1	32671236	32674288	4	1	40000	-1.7461	0.95961	IQCC
ENSG00000222046	1	32674695	32681797	9	3	40000	-0.96292	0.83221	DCDC2B
ENSG00000160055	1	32680073	32687972	10	3	40000	-2.3707	0.99112	TMEM234
ENSG00000084623	1	32687529	32697205	12	2	40000	-0.28607	0.61259	EIF3I
ENSG00000183615	1	32712834	32714457	2	1	40000	-0.52267	0.6994	FAM167B
ENSG00000182866	1	32716840	32751766	39	13	40000	0.13307	0.44707	LCK
ENSG00000116478	1	32757687	32799236	17	9	40000	0.62501	0.26598	HDAC1
ENSG00000162526	1	32817122	32829913	4	2	40000	-1.1328	0.87136	TSSK3
ENSG00000225828	1	32826871	32829879	1	1	40000	-0.56393	0.7136	FAM229A
ENSG00000160058	1	32830704	32860332	13	6	40000	-0.16561	0.56577	BSDC1
ENSG00000254553	1	32930658	33066393	289	10	40000	1.7354	0.041332	RP1-27O5.3
ENSG00000273274	1	32930670	32962287	31	7	40000	1.29	0.098529	ZBTB8B
ENSG00000160062	1	33005028	33071540	167	8	40000	1.5963	0.055214	ZBTB8A
ENSG00000176261	1	33065773	33116504	123	6	40000	-0.42543	0.66474	ZBTB8OS
ENSG00000162521	1	33116743	33151812	80	4	40000	-0.43117	0.66683	RBBP4
ENSG00000162520	1	33145507	33169197	55	3	40000	-0.38192	0.64874	SYNC
ENSG00000162522	1	33207486	33240571	52	14	40000	-1.1132	0.86719	KIAA1522
ENSG00000134684	1	33240840	33283754	87	11	40000	-1.2946	0.90227	YARS
ENSG00000116497	1	33282368	33324476	66	10	40000	-1.4414	0.92526	S100PBP
ENSG00000160097	1	33327869	33338083	12	3	40000	-0.47311	0.68193	FNDC5
ENSG00000121905	1	33351595	33364042	18	6	40000	0.48526	0.31375	HPCA
ENSG00000121900	1	33360195	33367039	8	2	40000	0.19087	0.42431	TMEM54
ENSG00000116514	1	33402046	33430286	59	8	40000	0.083034	0.46691	RNF19B
ENSG00000267885	1	33439268	33439642	1	1	40000	0.6332	0.2633	FKSG48
ENSG00000004455	1	33473585	33546597	122	10	40000	-2.2342	0.98727	AK2
ENSG00000142920	1	33546705	33586131	53	11	40000	-0.97283	0.83468	ADC
ENSG00000116525	1	33611003	33647660	78	5	40000	-1.0768	0.85922	TRIM62
ENSG00000160094	1	33722146	33766320	84	12	40000	-0.039824	0.51588	ZNF362
ENSG00000184389	1	33772367	33786699	47	9	40000	1.2151	0.11216	A3GALT2
ENSG00000134686	1	33789224	33896653	323	19	40000	0.73734	0.23046	PHC2
ENSG00000121903	1	33938246	33962107	54	6	40000	-0.86831	0.80739	ZSCAN20
ENSG00000121904	1	33979609	34631443	1796	143	40000	-0.39277	0.65276	CSMD2
ENSG00000176256	1	34326076	34330392	8	4	40000	-0.75337	0.77439	HMGB4
ENSG00000142698	1	34632484	34684732	174	22	40000	0.31	0.37828	C1orf94
ENSG00000163866	1	35178338	35325417	548	63	40000	-0.35227	0.63768	SMIM12
ENSG00000189280	1	35220648	35224113	10	4	40000	-0.39847	0.65486	GJB5
ENSG00000189433	1	35225342	35229325	17	9	40000	-0.61113	0.72944	GJB4
ENSG00000188910	1	35246790	35251970	16	6	40000	-1.2819	0.90006	GJB3
ENSG00000187513	1	35258599	35261348	11	3	40000	0.025481	0.48984	GJA4
ENSG00000116544	1	35331037	35395186	98	24	40000	-0.048649	0.5194	DLGAP3
ENSG00000271741	1	35447134	35497342	85	2	40000	1.4681	0.071035	RP11-244H3.4
ENSG00000243749	1	35447136	35450954	8	1	40000	1.4634	0.071684	ZMYM6NB
ENSG00000163867	1	35449523	35497569	79	2	40000	1.4676	0.071107	ZMYM6
ENSG00000197056	1	35525387	35581460	71	6	40000	0.43676	0.33114	ZMYM1
ENSG00000116560	1	35641979	35658749	22	1	40000	-0.4887	0.68747	SFPQ
ENSG00000146463	1	35734568	35887659	138	7	40000	0.21051	0.41664	ZMYM4
ENSG00000142687	1	35899091	36023551	98	7	40000	0.44802	0.32707	KIAA0319L
ENSG00000020129	1	36023074	36032875	8	1	40000	0.26256	0.39644	NCDN
ENSG00000116819	1	36038971	36060929	14	4	40000	-0.52051	0.69865	TFAP2E
ENSG00000126067	1	36067185	36107445	19	4	40000	-1.3942	0.91836	PSMB2
ENSG00000142686	1	36179476	36185073	7	3	40000	-0.18646	0.57396	C1orf216
ENSG00000092853	1	36185819	36235568	48	5	40000	0.23499	0.40711	CLSPN
ENSG00000134698	1	36273773	36323491	55	9	40000	-0.16183	0.56428	AGO4
ENSG00000092847	1	36335409	36395211	49	6	40000	0.34233	0.36605	AGO1
ENSG00000126070	1	36396319	36538101	107	9	40000	0.73584	0.23092	AGO3
ENSG00000092850	1	36549676	36553876	2	1	40000	0.71768	0.23648	TEKT2
ENSG00000116863	1	36554476	36559533	2	1	40000	-0.27221	0.60727	ADPRHL2
ENSG00000171812	1	36560837	36590821	59	8	40000	0.86124	0.19455	COL8A2
ENSG00000054116	1	36602173	36615098	19	2	40000	1.3605	0.086843	TRAPPC3
ENSG00000116871	1	36621180	36646450	28	5	40000	1.5496	0.060615	MAP7D1
ENSG00000054118	1	36690017	36770958	91	7	40000	0.25	0.40129	THRAP3
ENSG00000214193	1	36771988	36790484	20	5	40000	0.6521	0.25717	SH3D21
ENSG00000142694	1	36787632	36789755	3	1	40000	1.9918	0.023198	EVA1B
ENSG00000116883	1	36789335	36794822	13	4	40000	0.22681	0.41029	RP11-268J15.5
ENSG00000196182	1	36805225	36851497	57	6	40000	-0.10148	0.54041	STK40
ENSG00000181817	1	36856839	36863493	36	4	40000	-0.70561	0.75979	LSM10
ENSG00000116885	1	36881428	36916086	144	6	40000	0.82066	0.20592	OSCP1
ENSG00000116898	1	36921319	36930038	36	6	40000	0.70596	0.24011	MRPS15
ENSG00000119535	1	36931644	36948879	40	9	40000	-1.9221	0.97271	CSF3R
ENSG00000163873	1	37261128	37499730	401	37	40000	-0.81981	0.79384	GRIK3
ENSG00000163874	1	37940153	37949980	14	5	40000	0.32151	0.37391	ZC3H12A
ENSG00000163875	1	37958176	37980375	79	13	40000	-0.39798	0.65468	MEAF6
ENSG00000163877	1	38000050	38019903	47	10	40000	0.47547	0.31723	SNIP1
ENSG00000163879	1	38022520	38032458	29	7	40000	0.56373	0.28647	DNALI1
ENSG00000134697	1	38032417	38061536	68	11	40000	0.55475	0.28953	GNL2
ENSG00000169218	1	38076951	38100595	68	12	40000	0.47805	0.31631	RSPO1
ENSG00000116922	1	38147242	38157914	39	4	40000	0.40917	0.34121	C1orf109
ENSG00000134690	1	38158090	38175391	50	8	40000	0.26553	0.3953	CDCA8
ENSG00000183317	1	38179552	38230805	206	22	40000	-0.78957	0.78511	EPHA10
ENSG00000185090	1	38259474	38266809	5	2	40000	1.2013	0.11481	MANEAL
ENSG00000196449	1	38268616	38273857	12	3	40000	1.325	0.092582	YRDC
ENSG00000197982	1	38272651	38275126	1	1	40000	-0.45933	0.677	C1orf122
ENSG00000188786	1	38275239	38325292	86	15	40000	1.5372	0.062127	MTF1
ENSG00000230610	1	38292232	38293886	2	1	40000	1.1436	0.1264	AL929472.1
ENSG00000204084	1	38326369	38412729	215	23	40000	1.0112	0.15597	INPP5B
ENSG00000183431	1	38422647	38456593	99	12	40000	0.87477	0.19085	SF3A3
ENSG00000183386	1	38462442	38471278	12	6	40000	0.15279	0.43928	FHL3
ENSG00000183520	1	38474930	38490496	27	9	40000	1.1094	0.13363	UTP11L
ENSG00000185668	1	38509523	38512450	2	1	40000	0.50316	0.30743	POU3F1
ENSG00000116954	1	39303870	39325495	61	13	40000	0.59428	0.27616	RRAGC
ENSG00000214114	1	39328636	39347289	48	8	40000	1.1677	0.12147	MYCBP
ENSG00000131233	1	39330175	39347289	47	8	40000	1.1948	0.11609	GJA9
ENSG00000158315	1	39351479	39407471	202	27	40000	1.0683	0.14269	RHBDL2
ENSG00000174574	1	39456895	39471731	53	6	40000	1.2226	0.11075	AKIRIN1
ENSG00000168653	1	39491990	39500308	35	5	40000	0.8634	0.19396	NDUFS5
ENSG00000127603	1	39546988	39952849	860	31	40000	-1.177	0.8804	MACF1
ENSG00000255103	1	39876151	39882154	13	5	40000	-0.98461	0.83759	KIAA0754
ENSG00000183682	1	39957318	39991607	79	16	40000	-0.01161	0.50463	BMP8A
ENSG00000090621	1	40026488	40042462	33	8	40000	0.67972	0.24834	PABPC4
ENSG00000163909	1	40089825	40105617	38	13	40000	0.54535	0.29275	HEYL
ENSG00000116981	1	40124793	40137710	17	5	40000	-1.5045	0.93377	NT5C1A
ENSG00000116983	1	40144320	40157361	76	13	40000	-2.2966	0.98918	HPCAL4
ENSG00000084072	1	40157854	40229586	205	35	40000	0.87454	0.19091	PPIE
ENSG00000116985	1	40222854	40254533	121	17	40000	0.97902	0.16378	BMP8B
ENSG00000198754	1	40235195	40237020	1	1	40000	0.90588	0.1825	OXCT2
ENSG00000043514	1	40306723	40349183	121	13	40000	0.021857	0.49128	TRIT1
ENSG00000116990	1	40361098	40367928	14	7	40000	-0.40449	0.65707	MYCL
ENSG00000168389	1	40420802	40435638	15	6	40000	2.1689	0.015044	MFSD2A
ENSG00000131236	1	40505905	40538321	114	7	40000	0.87575	0.19058	CAP1
ENSG00000131238	1	40538379	40563375	96	10	40000	-0.29797	0.61714	PPT1
ENSG00000117000	1	40627045	40706593	96	15	40000	0.10707	0.45737	RLF
ENSG00000188800	1	40711619	40717363	6	3	40000	0.36838	0.35629	TMCO2
ENSG00000084073	1	40723779	40759856	43	8	40000	0.19112	0.42422	ZMPSTE24
ENSG00000049089	1	40766159	40783488	63	10	40000	-1.3011	0.90339	COL9A2
ENSG00000084070	1	40810522	40888998	191	29	40000	-0.045551	0.51817	SMAP2
ENSG00000187801	1	40915774	40929390	45	14	40000	-0.37327	0.64553	ZFP69B
ENSG00000187815	1	40942887	40962015	54	11	40000	1.1777	0.11946	ZFP69
ENSG00000164002	1	40974413	40982228	34	7	40000	1.7806	0.03749	EXO5
ENSG00000117010	1	40997233	41013841	60	9	40000	2.0938	0.018138	ZNF684
ENSG00000117016	1	41086351	41131329	125	18	40000	-1.0212	0.84641	RIMS3
ENSG00000066136	1	41157320	41237275	218	19	40000	-1.7242	0.95766	NFYC
ENSG00000117013	1	41249684	41306124	192	38	40000	0.39296	0.34717	KCNQ4
ENSG00000179862	1	41326729	41328018	8	3	40000	1.6415	0.050347	CITED4
ENSG00000171793	1	41445007	41478235	91	18	40000	-1.363	0.91356	CTPS1
ENSG00000171790	1	41481269	41488909	29	8	40000	-0.36963	0.64417	SLFNL1
ENSG00000010803	1	41492872	41707826	567	21	40000	-0.67911	0.75146	SCMH1
ENSG00000204060	1	41827594	41849262	64	13	40000	1.0681	0.14275	FOXO6
ENSG00000127129	1	41944446	41950344	17	5	40000	-1.5654	0.94126	EDN2
ENSG00000127124	1	41972036	42501596	1398	63	40000	2.4547	0.0070506	HIVEP3
ENSG00000044012	1	42619092	42621495	7	3	40000	0.20319	0.41949	GUCA2B
ENSG00000197273	1	42628362	42630389	4	2	40000	0.58847	0.27811	GUCA2A
ENSG00000198815	1	42642210	42801548	291	11	40000	0.96022	0.16847	FOXJ3
ENSG00000177181	1	42846466	42888249	159	9	40000	0.79823	0.21237	RIMKLA
ENSG00000066185	1	42896000	42921938	90	9	40000	1.5761	0.057498	ZMYND12
ENSG00000127125	1	42921788	42939056	38	6	40000	1.5285	0.063198	PPCS
ENSG00000186409	1	42929001	43120335	614	19	40000	1.3845	0.083099	CCDC30
ENSG00000171960	1	43124096	43142429	32	7	40000	0.67531	0.24974	PPIH
ENSG00000065978	1	43148098	43168020	41	9	40000	0.62151	0.26713	YBX1
ENSG00000164007	1	43198764	43205925	17	5	40000	1.1648	0.12204	CLDN19
ENSG00000117385	1	43212006	43232755	41	9	40000	0.76162	0.22314	LEPRE1
ENSG00000164008	1	43232940	43263968	52	11	40000	1.3262	0.092386	C1orf50
ENSG00000177868	1	43272723	43282954	28	6	40000	2.1147	0.017229	CCDC23
ENSG00000164010	1	43282795	43310660	49	12	40000	1.4163	0.078351	ERMAP
ENSG00000164011	1	43312280	43318148	4	2	40000	-0.22727	0.58989	ZNF691
ENSG00000117394	1	43391052	43424530	114	14	40000	0.68498	0.24668	SLC2A1
ENSG00000186973	1	43610824	43622067	46	8	40000	-0.1424	0.55662	FAM183A
ENSG00000117395	1	43629846	43736607	396	29	40000	0.56161	0.28719	EBNA1BP2
ENSG00000243710	1	43637820	43720029	323	24	40000	0.52952	0.29822	WDR65
ENSG00000179178	1	43735665	43739673	7	3	40000	-0.097309	0.53876	TMEM125
ENSG00000253313	1	43747554	43751288	4	2	40000	1.102	0.13522	C1orf210
ENSG00000066056	1	43766664	43788779	31	4	40000	0.8137	0.20791	TIE1
ENSG00000117400	1	43803478	43818443	13	3	40000	1.0507	0.14671	MPL
ENSG00000117399	1	43824626	43828874	6	3	40000	1.541	0.061654	CDC20
ENSG00000066322	1	43829068	43833696	4	2	40000	-0.88855	0.81288	ELOVL1
ENSG00000159479	1	43849588	43855479	4	2	40000	1.1271	0.12985	MED8
ENSG00000198198	1	43855553	43918321	89	8	40000	0.75607	0.2248	SZT2
ENSG00000178922	1	43916824	43919660	6	3	40000	0.83949	0.2006	HYI
ENSG00000142949	1	43990858	44089343	248	18	40000	1.8723	0.030581	PTPRF
ENSG00000066135	1	44115829	44171186	81	11	40000	1.723	0.042448	KDM4A
ENSG00000126091	1	44171495	44396831	551	21	40000	2.1259	0.016754	ST3GAL3
ENSG00000117407	1	44398992	44402913	10	3	40000	-0.22569	0.58928	ARTN
ENSG00000117408	1	44412611	44433694	32	6	40000	0.044468	0.48227	IPO13
ENSG00000132768	1	44435672	44439041	3	1	40000	-0.046128	0.5184	DPH2
ENSG00000117410	1	44440159	44443967	9	4	40000	0.27383	0.39211	ATP6V0B
ENSG00000117411	1	44444615	44456840	18	5	40000	-1.304	0.90388	B4GALT2
ENSG00000159214	1	44457031	44462200	8	3	40000	0.38095	0.35162	CCDC24
ENSG00000196517	1	44457172	44497139	75	16	40000	0.78446	0.21639	SLC6A9
ENSG00000171872	1	44584522	44600812	49	11	40000	2.2541	0.012093	KLF17
ENSG00000178028	1	44679127	44686353	15	6	40000	1.3872	0.082686	DMAP1
ENSG00000117419	1	44686742	44820932	204	20	40000	1.627	0.051866	ERI3
ENSG00000187147	1	44870866	45117396	697	74	40000	-0.51167	0.69556	RNF220
ENSG00000126106	1	45100910	45140227	92	7	40000	0.32929	0.37097	TMEM53
ENSG00000198520	1	45140364	45191263	80	22	40000	-0.2413	0.59534	C1orf228
ENSG00000142945	1	45205490	45233439	54	7	40000	-0.15457	0.56142	KIF2C
ENSG00000142937	1	45240923	45244451	5	2	40000	-0.24812	0.59798	RPS8
ENSG00000142959	1	45249257	45253377	2	1	40000	0.66628	0.25262	BEST4
ENSG00000173846	1	45265897	45271662	8	2	40000	0.82597	0.20441	PLK3
ENSG00000188396	1	45271585	45272957	2	1	40000	0.59237	0.2768	TCTEX1D4
ENSG00000222009	1	45274154	45281257	16	4	40000	0.29186	0.3852	BTBD19
ENSG00000117425	1	45285516	45308735	53	8	40000	0.33574	0.36853	PTCH2
ENSG00000070785	1	45316450	45452282	364	12	40000	1.3287	0.091972	EIF2B3
ENSG00000126107	1	45468212	45477001	15	2	40000	1.1636	0.12229	HECTD3
ENSG00000126088	1	45477819	45481247	6	2	40000	1.9248	0.027127	UROD
ENSG00000162415	1	45482071	45771881	575	21	40000	1.5809	0.056949	ZSWIM5
ENSG00000132781	1	45794835	45806142	17	6	40000	2.6877	0.0035975	MUTYH
ENSG00000132773	1	45805342	45809647	3	2	40000	2.0405	0.020649	TOE1
ENSG00000070759	1	45809555	45956872	245	17	40000	2.5013	0.0061867	TESK2
ENSG00000236624	1	45959538	45965751	9	4	40000	2.8837	0.0019654	CCDC163P
ENSG00000132763	1	45965725	45976739	21	4	40000	2.296	0.010837	MMACHC
ENSG00000117450	1	45976708	45988719	39	5	40000	2.186	0.014409	PRDX1
ENSG00000117448	1	46016215	46035721	45	7	40000	2.8307	0.0023223	AKR1A1
ENSG00000132780	1	46049518	46084566	49	6	40000	0.89171	0.18627	NASP
ENSG00000159588	1	46085716	46089729	9	2	40000	0.92778	0.17676	CCDC17
ENSG00000159592	1	46092976	46153785	136	7	40000	1.2182	0.11157	GPBP1L1
ENSG00000159596	1	46152886	46160115	15	2	40000	1.0896	0.13793	TMEM69
ENSG00000197429	1	46159996	46216322	122	6	40000	1.1642	0.12216	IPP
ENSG00000086015	1	46252659	46501796	522	12	40000	1.405	0.080004	MAST2
ENSG00000117461	1	46505812	46642160	245	17	40000	1.1066	0.13423	PIK3R3
ENSG00000117472	1	46640745	46651630	13	5	40000	0.46775	0.31998	TSPAN1
ENSG00000085998	1	46654354	46685977	50	10	40000	0.80273	0.21107	POMGNT1
ENSG00000171357	1	46669006	46686933	25	9	40000	0.78515	0.21618	LURAP1
ENSG00000085999	1	46713360	46744145	37	11	40000	1.0231	0.15312	RAD54L
ENSG00000132128	1	46726868	46769280	43	12	40000	0.57277	0.2834	LRRC41
ENSG00000173660	1	46769303	46782448	26	9	40000	0.6134	0.26981	UQCRH
ENSG00000117481	1	46805849	46830824	183	3	40000	0.69804	0.24258	NSUN4
ENSG00000117480	1	46859937	46879520	34	8	40000	1.5752	0.057604	FAAH
ENSG00000197587	1	46972668	46979898	21	6	40000	0.058765	0.47657	DMBX1
ENSG00000162456	1	47011316	47017199	15	4	40000	-1.8812	0.97003	KNCN
ENSG00000079277	1	47023090	47082515	130	13	40000	0.5304	0.29792	MKNK1
ENSG00000142961	1	47073387	47082563	19	3	40000	0.13015	0.44822	MOB3C
ENSG00000123472	1	47098409	47139539	79	4	40000	-0.5473	0.70792	ATPAF1
ENSG00000159658	1	47124366	47184824	117	6	40000	-0.25232	0.5996	EFCAB14
ENSG00000186118	1	47134527	47139266	5	1	40000	0.076428	0.46954	TEX38
ENSG00000142973	1	47223510	47285085	137	19	40000	0.19059	0.42442	CYP4B1
ENSG00000187048	1	47394849	47407156	35	4	40000	1.2375	0.10796	CYP4A11
ENSG00000186377	1	47427036	47516423	164	15	40000	1.0762	0.14092	CYP4X1
ENSG00000186160	1	47533160	47583991	175	5	40000	1.0901	0.13783	CYP4Z1
ENSG00000162365	1	47603107	47615413	43	5	40000	1.1735	0.12029	CYP4A22
ENSG00000162366	1	47649265	47656716	19	6	40000	1.2297	0.10941	PDZK1IP1
ENSG00000162367	1	47681962	47697892	33	7	40000	1.1296	0.12932	TAL1
ENSG00000123473	1	47715811	47779819	160	10	40000	1.4235	0.077289	STIL
ENSG00000162368	1	47799469	47844511	114	10	40000	1.497	0.0672	CMPK1
ENSG00000186790	1	47881744	47883723	4	2	40000	2.0485	0.020257	FOXE3
ENSG00000186564	1	47901689	47906363	8	3	40000	1.7696	0.038399	FOXD2
ENSG00000269113	1	48226200	48462567	607	30	40000	-0.56878	0.71525	TRABD2B
ENSG00000273395	1	48226979	48227290	1	1	40000	-0.61978	0.7323	FLJ00388
ENSG00000117834	1	48688357	48714316	45	9	40000	-0.066395	0.52647	SLC5A9
ENSG00000132122	1	48761044	48937845	316	27	40000	0.42128	0.33678	SPATA6
ENSG00000186094	1	48998527	50489585	2202	50	40000	-0.994	0.83989	AGBL4
ENSG00000162373	1	49193195	49242641	79	14	40000	0.082007	0.46732	BEND5
ENSG00000227839	1	50459990	50461874	3	2	40000	-0.95006	0.82896	AL645730.2
ENSG00000162374	1	50513686	50669458	193	30	40000	-1.8961	0.97103	ELAVL4
ENSG00000142700	1	50883222	50889172	3	2	40000	0.17648	0.42996	DMRTA2
ENSG00000185104	1	50905150	51425935	712	24	40000	-0.050573	0.52017	FAF1
ENSG00000123080	1	51426417	51440305	13	3	40000	-1.1423	0.87333	CDKN2C
ENSG00000204006	1	51567906	51613752	67	9	40000	-1.0121	0.84425	C1orf185
ENSG00000123091	1	51701943	51739127	42	7	40000	-0.14354	0.55707	RNF11
ENSG00000085831	1	51752930	51810788	105	19	40000	-0.92663	0.82294	TTC39A
ENSG00000085832	1	51819935	51985000	532	19	40000	0.0024361	0.49903	EPS15
ENSG00000117859	1	52042851	52254889	234	28	40000	-0.86301	0.80593	OSBPL9
ENSG00000078618	1	52254863	52344477	171	22	40000	-0.4319	0.66709	NRD1
ENSG00000169213	1	52373628	52456436	185	21	40000	0.025498	0.48983	RAB3B
ENSG00000117862	1	52485803	52521843	76	9	40000	1.4986	0.066984	TXNDC12
ENSG00000198841	1	52497775	52499488	6	2	40000	1.46	0.072146	KTI12
ENSG00000134717	1	52521797	52556388	47	8	40000	1.857	0.031653	BTF3L4
ENSG00000157077	1	52608046	52812358	309	18	40000	2.5005	0.0062014	ZFYVE9
ENSG00000154222	1	52811395	52831865	28	9	40000	2.9203	0.0017487	CC2D1B
ENSG00000085840	1	52838501	52870131	41	11	40000	2.8383	0.0022679	ORC1
ENSG00000134748	1	52870236	52886511	18	6	40000	2.3256	0.01002	PRPF38A
ENSG00000134744	1	52873954	53019159	262	18	40000	2.5268	0.0057546	ZCCHC11
ENSG00000116157	1	53068044	53074723	21	5	40000	1.5047	0.066206	GPX7
ENSG00000182183	1	53099016	53135355	85	17	40000	-0.38869	0.65125	FAM159A
ENSG00000162377	1	53152508	53164038	23	4	40000	-0.62087	0.73266	COA7
ENSG00000162378	1	53192126	53293014	309	15	40000	0.65451	0.25639	ZYG11B
ENSG00000203995	1	53308183	53360670	137	10	40000	0.44812	0.32703	ZYG11A
ENSG00000121310	1	53361656	53392884	37	8	40000	0.8963	0.18505	ECHDC2
ENSG00000116171	1	53392901	53517375	492	20	40000	-0.3988	0.65498	SCP2
ENSG00000174348	1	53527854	53551174	113	13	40000	-0.25024	0.5988	PODN
ENSG00000162383	1	53552855	53608289	302	30	40000	-0.046547	0.51856	SLC1A7
ENSG00000157184	1	53662101	53679869	29	6	40000	1.4388	0.075101	CPT2
ENSG00000162384	1	53679771	53686289	10	3	40000	1.8646	0.031118	C1orf123
ENSG00000162385	1	53692564	53704282	21	5	40000	1.7608	0.039135	MAGOH
ENSG00000157193	1	53711217	53793742	171	23	40000	1.9862	0.023508	LRP8
ENSG00000143006	1	53925072	53933161	25	5	40000	-0.99229	0.83947	DMRTB1
ENSG00000174332	1	53971910	54199877	590	35	40000	0.56102	0.28739	GLIS1
ENSG00000058804	1	54231133	54304533	117	9	40000	1.2655	0.10285	NDC1
ENSG00000058799	1	54317392	54356407	132	11	40000	0.99693	0.1594	YIPF1
ENSG00000211452	1	54356912	54376759	82	10	40000	0.81919	0.20634	DIO1
ENSG00000081870	1	54382247	54411602	57	5	40000	-1.164	0.8778	HSPB11
ENSG00000116212	1	54411750	54433841	28	6	40000	0.071742	0.4714	LRRC42
ENSG00000203985	1	54474412	54483856	27	5	40000	-0.90789	0.81803	LDLRAD1
ENSG00000116209	1	54497347	54519177	36	9	40000	0.085375	0.46598	TMEM59
ENSG00000116205	1	54519260	54578192	123	13	40000	-0.63926	0.73867	TCEANC2
ENSG00000212670	1	54569968	54571750	4	2	40000	-2.8516	0.99783	AL161915.1
ENSG00000157211	1	54598747	54619443	100	18	40000	1.1157	0.13227	CDCP2
ENSG00000256407	1	54606897	54665746	172	28	40000	0.97476	0.16484	RP11-446E24.4
ENSG00000248835	1	54635333	54637997	10	4	40000	0.85126	0.19731	AL357673.1
ENSG00000215883	1	54638009	54665709	45	15	40000	1.2917	0.098238	CYB5RL
ENSG00000116221	1	54649714	54691137	99	19	40000	1.7945	0.036364	MRPL37
ENSG00000157216	1	54691105	54879152	510	61	40000	0.58389	0.27965	SSBP3
ENSG00000198711	1	54703710	54704736	5	3	40000	0.3987	0.34506	SSBP3-AS1
ENSG00000162390	1	55007930	55104865	419	36	40000	1.0417	0.14877	ACOT11
ENSG00000162391	1	55074855	55089229	52	14	40000	1.3056	0.095842	FAM151A
ENSG00000271723	1	55107459	55207981	419	37	40000	0.9816	0.16315	MROH7-TTC4
ENSG00000184313	1	55107463	55175939	242	36	40000	0.95127	0.17073	MROH7
ENSG00000243725	1	55181495	55208330	160	4	40000	0.72618	0.23386	TTC4
ENSG00000162396	1	55222571	55230187	26	6	40000	1.4791	0.069558	PARS2
ENSG00000006555	1	55245385	55266940	65	12	40000	0.36906	0.35604	TTC22
ENSG00000162398	1	55271736	55307925	161	10	40000	1.2705	0.10195	C1orf177
ENSG00000116133	1	55315306	55352891	142	15	40000	1.9567	0.02519	DHCR24
ENSG00000143001	1	55446465	55457966	40	3	40000	-0.72782	0.76664	TMEM61
ENSG00000162399	1	55464606	55476556	26	5	40000	-0.36543	0.64261	BSND
ENSG00000169174	1	55505221	55530525	110	20	40000	-1.2124	0.88732	PCSK9
ENSG00000162402	1	55532032	55680786	255	15	40000	-0.30982	0.62165	USP24
ENSG00000162407	1	56960419	57110974	514	35	40000	0.83661	0.20141	PPAP2B
ENSG00000162409	1	57110995	57181008	265	13	40000	1.1917	0.11668	PRKAA2
ENSG00000187889	1	57184477	57285369	326	40	40000	-0.29125	0.61457	C1orf168
ENSG00000157131	1	57320479	57383894	213	26	40000	-0.83468	0.79805	C8A
ENSG00000021852	1	57394883	57431813	116	22	40000	-0.51672	0.69733	C8B
ENSG00000173406	1	57460451	59012406	4857	262	40000	0.32628	0.37211	DAB1
ENSG00000162600	1	58881056	59012474	527	35	40000	0.43083	0.33329	OMA1
ENSG00000184292	1	59041099	59043166	7	3	40000	-0.64374	0.74013	TACSTD2
ENSG00000162601	1	59120411	59165764	175	10	40000	0.48696	0.31314	MYSM1
ENSG00000177606	1	59246465	59249785	3	1	40000	-1.7701	0.96165	JUN
ENSG00000172456	1	59762310	60233347	1094	64	40000	0.47212	0.31842	FGGY
ENSG00000134709	1	60280458	60342050	105	13	40000	0.50709	0.30605	HOOK1
ENSG00000134716	1	60358980	60392462	63	10	40000	-0.31173	0.62238	CYP2J2
ENSG00000162598	1	60452941	60539442	191	31	40000	0.15747	0.43744	C1orf87
ENSG00000162599	1	61330931	61928465	1445	151	40000	2.004	0.022535	NFIA
ENSG00000162604	1	62146718	62191095	105	11	40000	-0.93601	0.82537	TM2D1
ENSG00000132849	1	62208149	62629592	1407	89	40000	0.63595	0.26241	INADL
ENSG00000240563	1	62660503	62678000	131	20	40000	1.3938	0.081687	L1TD1
ENSG00000132854	1	62702651	62785085	360	24	40000	-0.29861	0.61738	KANK4
ENSG00000162607	1	62901968	62917475	27	2	40000	1.2134	0.11249	USP1
ENSG00000116641	1	62920399	63153969	321	8	40000	1.2497	0.1057	DOCK7
ENSG00000132855	1	63063158	63071830	3	2	40000	1.2702	0.102	ANGPTL3
ENSG00000269624	1	63073437	63075249	3	1	40000	1.2879	0.098883	AL138847.1
ENSG00000125703	1	63249806	63331184	181	11	40000	1.8111	0.035062	ATG4C
ENSG00000187140	1	63788730	63790797	2	1	40000	-0.49042	0.68808	FOXD3
ENSG00000088035	1	63833261	63904233	171	18	40000	-1.2235	0.88944	ALG6
ENSG00000142856	1	63906441	64059392	389	16	40000	-1.5524	0.93972	ITGB3BP
ENSG00000203965	1	63989043	64038364	124	12	40000	-1.5224	0.93604	EFCAB7
ENSG00000116652	1	64014588	64015405	2	1	40000	-1.5675	0.9415	DLEU2L
ENSG00000079739	1	64058947	64125916	204	33	40000	-0.11744	0.54674	PGM1
ENSG00000185483	1	64239693	64647181	994	68	40000	0.32157	0.37389	ROR1
ENSG00000177414	1	64669310	64733051	166	16	40000	0.89963	0.18416	UBE2U
ENSG00000158966	1	64936428	65158741	479	61	40000	1.11	0.1335	CACHD1
ENSG00000162437	1	65210778	65298915	166	16	40000	-0.62181	0.73297	RAVER2
ENSG00000162434	1	65298912	65432187	366	26	40000	-0.093237	0.53714	JAK1
ENSG00000162433	1	65613232	65697828	189	16	40000	0.32246	0.37355	AK4
ENSG00000116675	1	65713902	65881552	481	30	40000	2.0536	0.020008	DNAJC6
ENSG00000116678	1	65886248	66107242	630	25	40000	0.33097	0.37033	LEPR
ENSG00000213625	1	65886270	65901690	45	11	40000	-0.26032	0.60269	LEPROT
ENSG00000184588	1	66258197	66840259	1485	76	40000	-0.20306	0.58046	PDE4B
ENSG00000118473	1	66999066	67213982	794	23	40000	2.329	0.0099298	SGIP1
ENSG00000248458	1	67131547	67142710	38	8	40000	2.1931	0.014151	AL139147.1
ENSG00000152760	1	67218142	67244470	81	10	40000	0.3096	0.37843	TCTEX1D1
ENSG00000172410	1	67263424	67266939	8	3	40000	-0.032358	0.51291	INSL5
ENSG00000152763	1	67278568	67390570	252	25	40000	-1.1214	0.86893	WDR78
ENSG00000198160	1	67390578	67454302	157	14	40000	-0.36371	0.64196	MIER1
ENSG00000116704	1	67465015	67519782	178	15	40000	-0.24484	0.59671	SLC35D1
ENSG00000203963	1	67557848	67697536	464	32	40000	0.7451	0.2281	C1orf141
ENSG00000162594	1	67632083	67725662	253	23	40000	0.84051	0.20031	IL23R
ENSG00000081985	1	67773047	67862583	236	18	40000	-0.43911	0.66971	IL12RB2
ENSG00000142864	1	67873493	67896098	28	6	40000	-0.43819	0.66938	SERBP1
ENSG00000116717	1	68150744	68154021	8	3	40000	-1.0855	0.86116	GADD45A
ENSG00000172380	1	68167149	68299150	316	27	40000	2.0124	0.022091	GNG12
ENSG00000162595	1	68511645	68517314	10	3	40000	-1.1163	0.86785	DIRAS3
ENSG00000116729	1	68564142	68698803	551	59	40000	0.16828	0.43318	WLS
ENSG00000116745	1	68894505	68915642	65	11	40000	1.6119	0.053492	RPE65
ENSG00000024526	1	68939835	68962904	62	8	40000	-0.15143	0.56018	DEPDC1
ENSG00000033122	1	70034081	70617628	1727	69	40000	-1.5225	0.93605	LRRC7
ENSG00000066557	1	70610488	70671303	91	12	40000	-0.82023	0.79396	LRRC40
ENSG00000116754	1	70671365	70718735	66	8	40000	-1.2852	0.90063	SRSF11
ENSG00000118454	1	70726271	70820417	157	20	40000	-1.3258	0.90755	ANKRD13C
ENSG00000197568	1	70820488	70851022	62	9	40000	0.40836	0.3415	HHLA3
ENSG00000116761	1	70876901	70905534	73	16	40000	-1.0229	0.84681	CTH
ENSG00000050628	1	71318036	71513491	629	44	40000	-0.85136	0.80272	PTGER3
ENSG00000132485	1	71528974	71546980	34	8	40000	0.27959	0.3899	ZRANB2
ENSG00000172260	1	71861623	72748417	1957	90	40000	2.3577	0.0091938	NEGR1
ENSG00000162620	1	74491699	74663871	292	14	40000	-0.7553	0.77497	LRRIQ3
ENSG00000254685	1	74663896	74699770	107	7	40000	-0.88446	0.81178	FPGT
ENSG00000259030	1	74663919	75009666	631	43	40000	-0.58559	0.72093	FPGT-TNNI3K
ENSG00000116783	1	74663947	75010112	631	43	40000	-0.58559	0.72093	TNNI3K
ENSG00000162621	1	74935562	74978298	34	5	40000	0.39931	0.34483	LRRC53
ENSG00000178965	1	75033795	75139422	156	15	40000	-0.3972	0.65439	C1orf173
ENSG00000116791	1	75171170	75199092	82	15	40000	1.1425	0.12662	CRYZ
ENSG00000162623	1	75198836	75232362	125	15	40000	1.0458	0.14783	TYW3
ENSG00000162624	1	75594119	75627218	62	11	40000	0.52744	0.29894	LHX8
ENSG00000137968	1	75667816	76076801	1100	37	40000	1.0803	0.14	SLC44A5
ENSG00000117054	1	76190036	76253260	259	15	40000	-1.5007	0.93328	ACADM
ENSG00000137955	1	76251879	76260764	24	7	40000	-1.4843	0.93114	RABGGTB
ENSG00000057468	1	76262567	76378923	455	24	40000	-2.6703	0.99621	MSH4
ENSG00000154007	1	76384558	76398116	60	12	40000	-1.6977	0.95522	ASB17
ENSG00000184005	1	76540404	77100286	1723	126	40000	1.8076	0.035335	ST6GALNAC3
ENSG00000117069	1	77333126	77531396	475	33	40000	-0.53962	0.70527	ST6GALNAC5
ENSG00000142892	1	77554675	77685115	366	20	40000	0.71028	0.23876	PIGK
ENSG00000154027	1	77747736	78025651	1092	69	40000	1.0194	0.15401	AK5
ENSG00000036549	1	78028101	78149104	205	22	40000	1.7144	0.04323	ZZZ3
ENSG00000077254	1	78161672	78225537	98	16	40000	1.4904	0.068056	USP33
ENSG00000180488	1	78245309	78344106	181	30	40000	1.251	0.10547	FAM73A
ENSG00000162614	1	78354198	78409580	114	17	40000	1.1274	0.12978	NEXN
ENSG00000162613	1	78409740	78444794	72	11	40000	1.0971	0.13629	FUBP1
ENSG00000162616	1	78444859	78483648	100	19	40000	1.1309	0.12905	DNAJB4
ENSG00000137960	1	78445226	78604133	415	34	40000	0.87167	0.19169	GIPC2
ENSG00000122420	1	78769568	79005434	667	46	40000	-0.72809	0.76672	PTGFR
ENSG00000137959	1	79085607	79111830	62	13	40000	0.50605	0.30641	IFI44L
ENSG00000137965	1	79115481	79129763	21	5	40000	-1.0158	0.84515	IFI44
ENSG00000162618	1	79355449	79472403	510	22	40000	-0.0088303	0.50352	ELTD1
ENSG00000117114	1	81771845	82458120	2366	152	40000	1.4122	0.078944	LPHN2
ENSG00000137941	1	84330711	84464833	402	17	40000	0.94395	0.1726	TTLL7
ENSG00000142875	1	84543745	84704181	270	18	40000	1.6236	0.052229	PRKACB
ENSG00000203943	1	84764049	84855640	172	19	40000	-0.49369	0.68924	SAMD13
ENSG00000137976	1	84864215	84880701	68	9	40000	-0.21353	0.58454	DNASE2B
ENSG00000117133	1	84944942	84963473	77	14	40000	0.84185	0.19994	RPF1
ENSG00000174021	1	84964008	84972248	30	8	40000	-0.3668	0.64312	GNG5
ENSG00000117151	1	85015289	85040163	67	10	40000	-1.2083	0.88654	CTBS
ENSG00000180869	1	85093913	85100703	16	6	40000	-0.87767	0.80994	C1orf180
ENSG00000117155	1	85109390	85156486	123	14	40000	0.49998	0.30854	SSX2IP
ENSG00000171517	1	85277285	85358896	277	42	40000	1.8565	0.031691	LPAR3
ENSG00000153898	1	85391268	85462796	276	17	40000	-0.48197	0.68508	MCOLN2
ENSG00000162643	1	85464830	85598821	397	34	40000	-0.50282	0.69246	WDR63
ENSG00000055732	1	85483765	85514182	64	13	40000	-0.22409	0.58865	MCOLN3
ENSG00000097096	1	85622556	85666729	133	14	40000	-0.54292	0.70641	SYDE2
ENSG00000162642	1	85715639	85725355	33	9	40000	0.30386	0.38062	C1orf52
ENSG00000142867	1	85731931	85742773	36	11	40000	0.26874	0.39406	BCL10
ENSG00000153904	1	85784164	86043933	810	56	40000	-0.049427	0.51971	DDAH1
ENSG00000142871	1	86046444	86049645	6	3	40000	-0.86223	0.80572	CYR61
ENSG00000117174	1	86115106	86174116	141	20	40000	-0.10365	0.54127	ZNHIT6
ENSG00000171502	1	86194916	86622626	1626	57	40000	0.84756	0.19834	COL24A1
ENSG00000122417	1	86814344	86862023	139	13	40000	1.6228	0.052319	ODF2L
ENSG00000137975	1	86889769	86922241	175	20	40000	1.1263	0.13002	CLCA2
ENSG00000016490	1	86934051	86965972	120	22	40000	2.7047	0.0034185	CLCA1
ENSG00000016602	1	87012761	87046437	76	13	40000	1.5164	0.064709	CLCA4
ENSG00000097033	1	87170259	87213867	84	12	40000	0.75815	0.22418	SH3GLB1
ENSG00000183291	1	87328132	87380107	140	9	40000	0.47097	0.31883	2023-09-15
ENSG00000153936	1	87380331	87602334	491	18	40000	0.59504	0.27591	HS2ST1
ENSG00000267561	1	87458692	87634884	387	23	40000	0.44797	0.32709	RP5-1052I5.2
ENSG00000143013	1	87794151	87814606	31	7	40000	-0.30958	0.62156	LMO4
ENSG00000065243	1	89149905	89301938	376	10	40000	-0.44508	0.67187	PKN2
ENSG00000137947	1	89318615	89357627	119	9	40000	-0.014364	0.50573	GTF2B
ENSG00000137944	1	89401456	89458636	113	9	40000	-1.1194	0.86852	CCBL2
ENSG00000213516	1	89445139	89458643	21	10	40000	-0.60359	0.72694	RBMXL1
ENSG00000117226	1	89472349	89488577	33	6	40000	-0.0039175	0.50156	GBP3
ENSG00000117228	1	89518002	89531043	39	7	40000	-0.69911	0.75776	GBP1
ENSG00000162645	1	89571815	89616139	115	9	40000	0.21292	0.41569	GBP2
ENSG00000213512	1	89597434	89641723	87	9	40000	0.2996	0.38224	GBP7
ENSG00000162654	1	89646831	89664615	41	6	40000	1.1463	0.12584	GBP4
ENSG00000154451	1	89724633	89738544	21	5	40000	-0.10912	0.54345	GBP5
ENSG00000183347	1	89829617	89852020	76	13	40000	-0.4192	0.66247	GBP6
ENSG00000197147	1	89990395	90063423	208	17	40000	2.0216	0.021609	LRRC8B
ENSG00000171488	1	90098631	90235462	254	14	40000	0.24139	0.40463	LRRC8C
ENSG00000271949	1	90098699	90398809	571	37	40000	1.5229	0.063887	RP11-302M6.4
ENSG00000171492	1	90286573	90402170	176	34	40000	2.7361	0.0031082	LRRC8D
ENSG00000162664	1	90460671	90501090	50	10	40000	0.075773	0.4698	ZNF326
ENSG00000143032	1	91177096	91182794	9	6	40000	-0.56457	0.71382	BARHL2
ENSG00000122482	1	91380859	91487829	190	14	40000	0.84136	0.20007	ZNF644
ENSG00000162669	1	91726323	91870426	347	23	40000	0.11542	0.45405	HFM1
ENSG00000097046	1	91966408	91991321	52	9	40000	-1.4199	0.92218	CDC7
ENSG00000069702	1	92145902	92371892	728	57	40000	1.5807	0.056978	TGFBR3
ENSG00000137948	1	92414928	92479983	207	14	40000	-0.2972	0.61684	BRDT
ENSG00000172031	1	92495539	92529093	71	10	40000	0.85744	0.1956	EPHX4
ENSG00000189195	1	92545862	92613393	133	10	40000	0.008425	0.49664	BTBD8
ENSG00000069712	1	92632542	92650280	36	5	40000	-0.12385	0.54928	KIAA1107
ENSG00000203910	1	92683497	92711370	32	5	40000	1.4925	0.067778	C1orf146
ENSG00000174842	1	92711959	92764544	48	6	40000	1.2418	0.10716	GLMN
ENSG00000122484	1	92764522	92867613	121	13	40000	1.3172	0.093891	RPAP2
ENSG00000162676	1	92940319	92952433	21	4	40000	1.6541	0.049057	GFI1
ENSG00000067208	1	92974253	93257961	642	14	40000	1.0883	0.13824	EVI5
ENSG00000122406	1	93297582	93307481	9	3	40000	2.7819	0.0027024	RPL5
ENSG00000154511	1	93307724	93427057	191	7	40000	2.3719	0.0088479	FAM69A
ENSG00000143033	1	93544792	93604638	103	11	40000	0.8659	0.19327	MTF2
ENSG00000117500	1	93615299	93646285	62	9	40000	1.3169	0.093932	TMED5
ENSG00000122483	1	93645476	93744287	250	17	40000	1.2185	0.11152	CCDC18
ENSG00000117505	1	93811445	93835055	44	7	40000	1.2936	0.097898	DR1
ENSG00000137942	1	93913688	94020218	127	18	40000	0.86639	0.19314	FNBP1L
ENSG00000137936	1	94027347	94312706	939	36	40000	1.5582	0.059598	BCAR3
ENSG00000067334	1	94333373	94345474	54	9	40000	1.3463	0.089097	DNTTIP2
ENSG00000023909	1	94350761	94374966	71	11	40000	0.23361	0.40764	GCLM
ENSG00000198691	1	94458393	94586688	468	65	40000	-0.11254	0.5448	ABCA4
ENSG00000137962	1	94614544	94740624	226	30	40000	-0.12348	0.54914	ARHGAP29
ENSG00000117528	1	94883933	94984222	127	14	40000	1.3	0.096808	ABCD3
ENSG00000117525	1	94994781	95007356	23	6	40000	0.52025	0.30144	F3
ENSG00000143036	1	95285898	95360802	286	41	40000	-0.83117	0.79706	SLC44A3
ENSG00000117519	1	95362507	95392834	128	26	40000	-1.1132	0.8672	CNN3
ENSG00000172339	1	95439963	95538501	267	20	40000	-1.5943	0.94456	ALG14
ENSG00000152078	1	95582894	95663163	242	28	40000	0.10577	0.45788	TMEM56
ENSG00000271092	1	95583479	95712781	391	28	40000	0.42193	0.33654	TMEM56-RWDD3
ENSG00000122481	1	95699711	95712781	44	11	40000	0.5799	0.28099	RWDD3
ENSG00000237435	1	96403457	96488436	281	20	40000	2.847	0.0022067	RP11-147C23.1
ENSG00000117569	1	97187221	97289294	230	20	40000	0.52279	0.30056	PTBP2
ENSG00000188641	1	97543299	98386605	2217	112	40000	1.2594	0.10394	DPYD
ENSG00000162627	1	99127236	99226056	349	19	40000	3.2744	0.00052944	SNX7
ENSG00000117598	1	99355806	99470588	450	41	40000	1.233	0.10878	LPPR5
ENSG00000117600	1	99729509	99775146	124	17	40000	-1.1926	0.8835	LPPR4
ENSG00000099260	1	100111499	100160097	160	20	40000	-1.0204	0.84623	PALMD
ENSG00000156869	1	100174259	100232187	250	9	40000	-0.5797	0.71894	FRRS1
ENSG00000162688	1	100315640	100389579	278	18	40000	-0.0017442	0.5007	AGL
ENSG00000117620	1	100435345	100492535	184	13	40000	1.0863	0.13868	SLC35A3
ENSG00000156875	1	100503653	100548933	139	15	40000	0.97588	0.16456	HIAT1
ENSG00000156876	1	100549119	100598511	143	15	40000	1.3151	0.094243	SASS6
ENSG00000122435	1	100598706	100616053	41	9	40000	1.5105	0.065455	TRMT13
ENSG00000122477	1	100614409	100643771	62	13	40000	1.3296	0.091824	LRRC39
ENSG00000137992	1	100652475	100715390	141	11	40000	0.57063	0.28412	DBT
ENSG00000137996	1	100731763	100758325	68	6	40000	0.099924	0.4602	RTCA
ENSG00000079335	1	100810584	100985833	261	14	40000	0.85388	0.19659	CDC14A
ENSG00000181656	1	101003693	101007574	9	3	40000	0.64945	0.25802	GPR88
ENSG00000162692	1	101185298	101204601	15	6	40000	-0.29854	0.61735	VCAM1
ENSG00000162694	1	101337943	101361554	28	8	40000	-0.96477	0.83267	EXTL2
ENSG00000162695	1	101361632	101447309	138	12	40000	-0.60093	0.72606	SLC30A7
ENSG00000117543	1	101455179	101491644	55	7	40000	-0.29431	0.61574	DPH5
ENSG00000269175	1	101455761	101457653	1	1	40000	0.36944	0.3559	AC093157.1
ENSG00000170989	1	101702444	101707074	11	4	40000	-0.16504	0.56554	S1PR1
ENSG00000118733	1	102268130	102462586	667	58	40000	1.1203	0.13129	OLFM3
ENSG00000060718	1	103342023	103574052	1080	30	40000	1.2786	0.10051	COL11A1
ENSG00000185946	1	104068313	104097861	43	9	40000	0.99919	0.15885	RNPC3
ENSG00000240038	1	104096437	104122156	38	14	40000	0.98907	0.16132	AMY2B
ENSG00000243480	1	104159999	104168402	1	1	40000	-1.6155	0.9469	AMY2A
ENSG00000237763	1	104197912	104207173	4	2	40000	1.9569	0.025177	AMY1A
ENSG00000187733	1	104293028	104301312	2	1	40000	1.3443	0.089429	AMY1C
ENSG00000198890	1	107599267	107601916	1	1	40000	0.033846	0.4865	PRMT6
ENSG00000162631	1	107682629	108026080	766	54	40000	-0.44559	0.67206	NTNG1
ENSG00000134215	1	108113782	108507766	1299	73	40000	2.2218	0.013149	VAV3
ENSG00000085491	1	108676658	108743471	241	20	40000	-0.21754	0.58611	SLC25A24
ENSG00000196427	1	108765963	108786689	6	2	40000	1.0856	0.13882	NBPF4
ENSG00000186086	1	108918421	109013624	19	8	40000	-0.62433	0.73379	NBPF6
ENSG00000162636	1	109102711	109187522	153	8	40000	1.2698	0.10207	FAM102B
ENSG00000162639	1	109190912	109204148	22	10	40000	1.8769	0.030269	HENMT1
ENSG00000134186	1	109234945	109244425	7	4	40000	1.0078	0.15678	PRPF38B
ENSG00000143107	1	109255279	109285365	73	16	40000	2.3154	0.010297	FNDC7
ENSG00000116266	1	109289296	109352148	227	11	40000	2.1086	0.017491	STXBP3
ENSG00000162641	1	109358520	109506106	526	28	40000	0.59228	0.27683	AKNAD1
ENSG00000121957	1	109417972	109477167	167	19	40000	0.019424	0.49225	GPSM2
ENSG00000121940	1	109472130	109506111	122	20	40000	0.71454	0.23745	CLCC1
ENSG00000085433	1	109512836	109584850	201	19	40000	0.43831	0.33058	WDR47
ENSG00000197780	1	109605108	109618624	50	11	40000	-1.0394	0.85069	TAF13
ENSG00000215717	1	109632425	109639556	23	6	40000	-0.2936	0.61547	TMEM167B
ENSG00000179902	1	109648573	109656479	33	6	40000	-0.28948	0.61389	C1orf194
ENSG00000116299	1	109656301	109749401	344	33	40000	0.084696	0.46625	KIAA1324
ENSG00000031698	1	109756540	109780791	42	10	40000	-0.5765	0.71786	SARS
ENSG00000143126	1	109792641	109818372	73	12	40000	0.47116	0.31876	CELSR2
ENSG00000134222	1	109822178	109825808	8	5	40000	-1.8651	0.96891	PSRC1
ENSG00000221986	1	109834987	109849663	36	8	40000	0.18421	0.42692	MYBPHL
ENSG00000134243	1	109852192	109940573	132	9	40000	-0.051448	0.52052	SORT1
ENSG00000143106	1	109941653	109969062	40	6	40000	-0.72359	0.76534	PSMA5
ENSG00000143028	1	110009180	110024759	42	4	40000	-0.43845	0.66947	SYPL2
ENSG00000162650	1	110026101	110035426	10	3	40000	-0.95126	0.82926	ATXN7L2
ENSG00000174151	1	110036674	110045554	13	2	40000	-0.21949	0.58687	CYB561D1
ENSG00000181754	1	110046797	110052360	7	2	40000	0.16414	0.43481	AMIGO1
ENSG00000156097	1	110082494	110091028	11	3	40000	-0.38088	0.64835	GPR61
ENSG00000065135	1	110091233	110136975	76	13	40000	-0.42495	0.66456	GNAI3
ENSG00000134183	1	110145889	110155679	26	8	40000	-0.98293	0.83718	GNAT2
ENSG00000116337	1	110158726	110174673	33	9	40000	0.64262	0.26024	AMPD2
ENSG00000168765	1	110198703	110208118	22	6	40000	-0.62484	0.73396	GSTM4
ENSG00000213366	1	110210644	110252171	125	24	40000	0.028646	0.48857	GSTM2
ENSG00000134184	1	110230436	110251661	63	13	40000	0.49749	0.30942	GSTM1
ENSG00000134201	1	110254864	110318050	156	25	40000	0.22176	0.41225	GSTM5
ENSG00000134202	1	110276554	110284384	16	4	40000	-0.04922	0.51963	GSTM3
ENSG00000198758	1	110292702	110306649	41	11	40000	0.16141	0.43588	EPS8L3
ENSG00000184371	1	110452864	110473614	37	10	40000	-1.4724	0.92954	CSF1
ENSG00000168710	1	110527308	110566357	23	9	40000	-1.3539	0.91211	AHCYL1
ENSG00000143093	1	110574199	110617263	56	7	40000	0.20776	0.41771	STRIP1
ENSG00000156150	1	110602616	110613322	17	2	40000	0.34765	0.36405	ALX3
ENSG00000186150	1	110655062	110656569	1	1	40000	-0.19244	0.5763	UBL4B
ENSG00000197106	1	110693108	110744824	104	13	40000	-1.7995	0.96403	SLC6A17
ENSG00000116396	1	110753965	110825722	227	24	40000	0.56373	0.28647	KCNC4
ENSG00000162775	1	110881128	110889299	13	4	40000	-0.18835	0.5747	RBM15
ENSG00000168679	1	110905470	110933704	66	12	40000	-0.60242	0.72655	SLC16A4
ENSG00000134248	1	110943871	110950564	19	5	40000	-1.4148	0.92143	LAMTOR5
ENSG00000143125	1	110993822	110999976	19	5	40000	0.80269	0.21108	PROK1
ENSG00000143105	1	111059839	111061797	4	2	40000	-0.14699	0.55843	KCNA10
ENSG00000177301	1	111136202	111174096	103	12	40000	0.91092	0.18117	KCNA2
ENSG00000177272	1	111214310	111217655	2	1	40000	-1.4791	0.93044	KCNA3
ENSG00000143119	1	111415775	111442550	90	11	40000	0.97856	0.1639	CD53
ENSG00000121931	1	111489807	111506701	22	7	40000	0.66463	0.25314	LRIF1
ENSG00000156171	1	111659955	111682838	58	7	40000	1.3304	0.091698	DRAM2
ENSG00000134255	1	111682249	111727724	81	15	40000	2.2539	0.0121	CEPT1
ENSG00000162777	1	111729796	111747157	42	13	40000	2.6859	0.0036164	DENND2D
ENSG00000064886	1	111743393	111786062	157	20	40000	-0.20633	0.58173	CHI3L2
ENSG00000134216	1	111833484	111863188	196	20	40000	0.66683	0.25244	CHIA
ENSG00000173947	1	111888910	111895635	30	6	40000	-0.23549	0.59309	PIFO
ENSG00000085465	1	111956936	111970399	48	8	40000	-0.23349	0.59231	OVGP1
ENSG00000116455	1	111982512	111991998	16	5	40000	-0.82361	0.79492	WDR77
ENSG00000116459	1	111991486	112005395	23	5	40000	0.18498	0.42662	ATP5F1
ENSG00000143110	1	112016414	112021134	9	3	40000	0.39083	0.34796	C1orf162
ENSG00000121933	1	112025970	112106584	297	33	40000	1.3309	0.091612	ADORA3
ENSG00000116473	1	112084840	112259313	539	37	40000	-0.058259	0.52323	RAP1A
ENSG00000197852	1	112223252	112298446	267	27	40000	-0.69364	0.75605	FAM212B
ENSG00000064703	1	112297867	112310638	51	7	40000	-0.68232	0.75248	DDX20
ENSG00000171385	1	112313284	112531777	693	81	40000	1.7461	0.040396	KCND3
ENSG00000143079	1	112938803	113006078	170	6	40000	-1.9578	0.97487	CTTNBP2NL
ENSG00000134245	1	113009163	113072787	164	29	40000	0.16815	0.43323	WNT2B
ENSG00000007341	1	113066140	113163447	235	19	40000	1.1018	0.13526	ST7L
ENSG00000116489	1	113161795	113214241	88	12	40000	1.3105	0.09502	CAPZA1
ENSG00000155363	1	113215763	113243368	59	10	40000	0.31711	0.37558	MOV10
ENSG00000155366	1	113243728	113250056	18	6	40000	-0.43772	0.6692	RHOC
ENSG00000271810	1	113245236	113254055	22	7	40000	0.55831	0.28832	RP11-426L16.10
ENSG00000155367	1	113252616	113258099	12	6	40000	2.0711	0.019176	PPM1J
ENSG00000184599	1	113263041	113269857	18	4	40000	-0.089974	0.53585	FAM19A3
ENSG00000155380	1	113454469	113499635	60	11	40000	-1.0809	0.86013	SLC16A1
ENSG00000198799	1	113615831	113674882	116	17	40000	-0.84032	0.79964	LRIG2
ENSG00000081026	1	113933371	114228545	618	31	40000	-1.3237	0.90719	MAGI3
ENSG00000116793	1	114239453	114302111	108	12	40000	-0.46434	0.6788	PHTF1
ENSG00000081019	1	114304454	114355098	70	12	40000	-0.90963	0.81849	RSBN1
ENSG00000134242	1	114356433	114414381	109	13	40000	-0.97352	0.83485	PTPN22
ENSG00000188761	1	114420790	114430169	18	5	40000	-0.29822	0.61723	BCL2L15
ENSG00000134262	1	114437370	114447823	18	6	40000	-0.18366	0.57286	AP4B1
ENSG00000118655	1	114447763	114456708	15	4	40000	0.64168	0.26054	DCLRE1B
ENSG00000163349	1	114471814	114520426	76	15	40000	-0.72269	0.76506	HIPK1
ENSG00000116774	1	114522063	114524876	5	3	40000	0.77657	0.21871	OLFML3
ENSG00000134207	1	114631913	114696541	260	47	40000	-0.45849	0.6767	SYT6
ENSG00000197323	1	114935399	115053781	331	19	40000	-1.3767	0.9157	TRIM33
ENSG00000116752	1	115110178	115124260	30	8	40000	0.56676	0.28544	BCAS2
ENSG00000175984	1	115125469	115213043	208	22	40000	0.14649	0.44177	DENND2C
ENSG00000116748	1	115215719	115238239	61	15	40000	1.2573	0.10433	AMPD1
ENSG00000213281	1	115247090	115259515	17	4	40000	-0.048547	0.51936	NRAS
ENSG00000009307	1	115259534	115301297	73	9	40000	0.23861	0.4057	CSDE1
ENSG00000052723	1	115312100	115323306	5	2	40000	1.4052	0.079988	SIKE1
ENSG00000198765	1	115397424	115537991	347	19	40000	1.2995	0.09689	SYCP1
ENSG00000134200	1	115572415	115576941	22	3	40000	0.68144	0.2478	TSHB
ENSG00000134198	1	115590632	115632121	164	22	40000	0.40101	0.34421	TSPAN2
ENSG00000134259	1	115828539	115880857	191	34	40000	0.40743	0.34185	NGF
ENSG00000173218	1	116184574	116240845	195	30	40000	-0.33989	0.63303	VANGL1
ENSG00000118729	1	116242628	116311402	326	17	40000	-0.99195	0.83939	CASQ2
ENSG00000177551	1	116378998	116386538	21	4	40000	-1.1386	0.87257	NHLH2
ENSG00000163393	1	116519119	116612675	221	23	40000	0.80437	0.21059	SLC22A15
ENSG00000173212	1	116654376	116677861	69	10	40000	0.35908	0.35977	MAB21L3
ENSG00000163399	1	116915290	116952883	62	5	40000	0.27941	0.38997	ATP1A1
ENSG00000269279	1	116915890	116926718	23	5	40000	0.27367	0.39217	AL136376.1
ENSG00000116815	1	117057157	117113661	46	5	40000	-0.12147	0.54834	CD58
ENSG00000143061	1	117117031	117210375	108	18	40000	1.0341	0.15055	IGSF3
ENSG00000203864	1	117236734	117249225	12	5	40000	0.15957	0.43661	C1orf137
ENSG00000116824	1	117297007	117311850	30	7	40000	-1.0079	0.84325	CD2
ENSG00000134247	1	117452679	117532980	242	26	40000	1.8762	0.030315	PTGFRN
ENSG00000134256	1	117544382	117579167	100	22	40000	-1.4525	0.92682	CD101
ENSG00000116830	1	117602925	117650075	104	20	40000	-0.06379	0.52543	TTF2
ENSG00000134253	1	117653682	117665209	40	8	40000	0.74912	0.22689	TRIM45
ENSG00000134258	1	117686209	117753556	185	23	40000	-0.18974	0.57524	VTCN1
ENSG00000198162	1	117910071	118071494	478	24	40000	0.93374	0.17522	MAN1A2
ENSG00000183508	1	118148556	118170994	75	8	40000	1.2422	0.10708	FAM46C
ENSG00000196505	1	118406107	118472253	62	15	40000	-1.0648	0.85651	GDAP2
ENSG00000065183	1	118472343	118509165	42	10	40000	-0.47673	0.68322	WDR3
ENSG00000155761	1	118496484	118727846	420	21	40000	-0.9011	0.81623	SPAG17
ENSG00000092607	1	119425669	119532179	296	23	40000	1.2144	0.1123	TBX15
ENSG00000116874	1	119573839	119683294	292	21	40000	-0.19105	0.57576	WARS2
ENSG00000116882	1	119911402	119936753	61	9	40000	-1.76	0.9608	HAO2
ENSG00000203859	1	119957554	119965658	24	4	40000	-0.84037	0.79965	HSD3B2
ENSG00000203857	1	120049821	120057681	7	2	40000	-0.78833	0.78475	HSD3B1
ENSG00000143067	1	120162045	120190396	69	11	40000	0.31117	0.37783	ZNF697
ENSG00000092621	1	120202421	120286838	197	24	40000	-0.45236	0.67449	PHGDH
ENSG00000134240	1	120290619	120311528	51	10	40000	-2.0215	0.97839	HMGCS2
ENSG00000134193	1	120336641	120354283	48	7	40000	0.57992	0.28098	REG4
ENSG00000134249	1	120436156	120439118	4	1	40000	0.14621	0.44188	ADAM30
ENSG00000134250	1	120454176	120612240	127	9	40000	-0.99808	0.84088	NOTCH2
ENSG00000188610	1	120837756	120855681	1	1	40000	-1.4909	0.932	FAM72B
ENSG00000178104	1	144836157	145076186	1	1	40000	1.7077	0.04385	PDE4DIP
ENSG00000213240	1	145209119	145291972	2	1	40000	0.87633	0.19042	NOTCH2NL
ENSG00000255168	1	145209145	145319796	7	3	40000	0.79909	0.21212	RP11-458D21.5
ENSG00000163386	1	145289772	145370303	12	4	40000	0.42777	0.33441	NBPF10
ENSG00000168509	1	145413095	145417545	3	2	40000	0.90934	0.18159	HFE2
ENSG00000117289	1	145438469	145442635	3	1	40000	1.8038	0.035629	TXNIP
ENSG00000121851	1	145456236	145470388	3	2	40000	0.90343	0.18315	POLR3GL
ENSG00000181039	1	145470508	145475646	6	4	40000	0.67053	0.25126	ANKRD34A
ENSG00000152022	1	145477085	145501669	14	5	40000	1.2743	0.10127	LIX1L
ENSG00000131795	1	145507598	145513536	1	1	40000	1.0616	0.1442	RBM8A
ENSG00000131779	1	145516252	145523730	2	1	40000	2.0667	0.019382	PEX11B
ENSG00000143127	1	145524891	145543868	19	5	40000	2.4977	0.0062506	ITGA10
ENSG00000198483	1	145549230	145568526	38	5	40000	0.41249	0.33999	ANKRD35
ENSG00000131788	1	145575233	145586546	4	2	40000	-1.9866	0.97651	PIAS3
ENSG00000186364	1	145586115	145589439	5	2	40000	0.15087	0.44004	NUDT17
ENSG00000186141	1	145592605	145611025	20	3	40000	0.37108	0.35529	POLR3C
ENSG00000121848	1	145611036	145696218	112	7	40000	-0.11832	0.54709	RNF115
ENSG00000117281	1	145695798	145715614	22	3	40000	0.28703	0.38705	CD160
ENSG00000174827	1	145726918	145764074	16	6	40000	-2.1711	0.98504	PDZK1
ENSG00000117262	1	145764411	145827103	2	1	40000	-0.99081	0.83911	GPR89A
ENSG00000131791	1	146626685	146644129	62	9	40000	0.8641	0.19377	PRKAB2
ENSG00000131781	1	146646930	146714700	348	16	40000	1.1516	0.12474	FMO5
ENSG00000131778	1	146714291	146767443	212	20	40000	2.8912	0.0019189	CHD1L
ENSG00000116128	1	147013182	147098017	258	42	40000	1.3425	0.08972	BCL9
ENSG00000162836	1	147101453	147142618	125	16	40000	2.6889	0.003584	ACP6
ENSG00000143140	1	147228332	147245484	63	10	40000	-1.5165	0.93531	GJA5
ENSG00000121634	1	147374946	147381393	30	7	40000	1.7733	0.038089	GJA8
ENSG00000188092	1	147400506	147465753	26	2	40000	-0.016191	0.50646	GPR89B
ENSG00000243452	1	148555979	148596267	2	1	40000	-0.60846	0.72856	NBPF15
ENSG00000150337	1	149754227	149764074	4	1	40000	2.4526	0.0070921	FCGR1A
ENSG00000203814	1	149754245	149783928	22	2	40000	2.6034	0.0046158	HIST2H2BF
ENSG00000184678	1	149856010	149858232	3	1	40000	2.2674	0.011684	HIST2H2BE
ENSG00000178096	1	149859440	149872351	27	2	40000	2.4443	0.0072568	BOLA1
ENSG00000159164	1	149874870	149889434	22	6	40000	2.8324	0.0023102	SV2A
ENSG00000143368	1	149895209	149900236	9	1	40000	2.7098	0.0033659	SF3B4
ENSG00000014914	1	149900543	149908791	14	3	40000	2.6319	0.0042459	MTMR11
ENSG00000163113	1	149909705	149982625	79	9	40000	2.7049	0.0034161	OTUD7B
ENSG00000136631	1	150039369	150117505	106	5	40000	1.2238	0.11051	VPS45
ENSG00000023902	1	150121373	150136916	28	4	40000	1.2652	0.10291	PLEKHO1
ENSG00000143401	1	150190717	150208504	23	3	40000	1.9772	0.024007	ANP32E
ENSG00000118298	1	150229554	150237478	6	3	40000	1.0636	0.14376	CA14
ENSG00000117362	1	150237804	150241980	1	1	40000	1.5421	0.061521	APH1A
ENSG00000118292	1	150240600	150253327	18	4	40000	1.4551	0.072824	C1orf54
ENSG00000159208	1	150254953	150259505	8	2	40000	1.0599	0.1446	C1orf51
ENSG00000187145	1	150266289	150281414	59	7	40000	0.52651	0.29927	MRPS21
ENSG00000117360	1	150293925	150325671	89	11	40000	0.88049	0.1893	PRPF3
ENSG00000163125	1	150335567	150449042	362	15	40000	0.75881	0.22398	RPRD2
ENSG00000143374	1	150459887	150480078	75	8	40000	0.80436	0.2106	TARS2
ENSG00000143369	1	150480538	150486265	13	5	40000	1.1899	0.11704	ECM1
ENSG00000143382	1	150521884	150533413	25	8	40000	0.30153	0.38151	ADAMTSL4
ENSG00000225996	1	150521897	150524367	3	1	40000	-0.58663	0.72127	AL356356.1
ENSG00000143384	1	150547032	150552066	6	4	40000	-0.17077	0.5678	MCL1
ENSG00000143420	1	150573327	150602088	40	8	40000	0.0064686	0.49742	ENSA
ENSG00000143457	1	150618701	150669630	119	6	40000	-1.238	0.89214	GOLPH3L
ENSG00000143452	1	150670536	150693364	65	4	40000	-0.19099	0.57573	HORMAD1
ENSG00000163131	1	150702672	150738433	56	7	40000	-0.84044	0.79967	CTSS
ENSG00000143387	1	150768684	150780799	11	3	40000	-0.026601	0.51061	CTSK
ENSG00000143437	1	150782181	150849244	86	9	40000	0.10374	0.45869	ARNT
ENSG00000143379	1	150898739	150937213	59	9	40000	-0.1687	0.56698	SETDB1
ENSG00000143418	1	150933059	150947479	26	5	40000	-0.47556	0.68281	CERS2
ENSG00000143412	1	150954493	150968110	33	9	40000	1.5335	0.062577	ANXA9
ENSG00000143409	1	150969025	150980851	18	7	40000	1.6741	0.047051	FAM63A
ENSG00000143363	1	150980896	151008189	78	17	40000	0.9595	0.16865	PRUNE
ENSG00000163141	1	151009046	151020076	29	7	40000	0.99584	0.15966	BNIPL
ENSG00000143443	1	151020216	151024462	2	1	40000	0.93172	0.17574	C1orf56
ENSG00000197622	1	151023447	151042801	30	10	40000	1.3256	0.092489	CDC42SE1
ENSG00000213190	1	151030234	151040970	15	5	40000	1.3524	0.088131	MLLT11
ENSG00000143458	1	151043054	151098018	136	18	40000	1.3924	0.081897	GABPB2
ENSG00000143434	1	151104161	151119104	44	10	40000	1.4815	0.069237	SEMA6C
ENSG00000163154	1	151129105	151132225	3	1	40000	-0.093979	0.53744	TNFAIP8L2
ENSG00000163156	1	151129140	151142773	12	6	40000	1.6917	0.045347	SCNM1
ENSG00000163155	1	151132224	151138424	4	2	40000	0.62076	0.26738	LYSMD1
ENSG00000163157	1	151142462	151148760	7	4	40000	0.28921	0.38621	TMOD4
ENSG00000163159	1	151142463	151167797	20	7	40000	-0.28014	0.61032	VPS72
ENSG00000143398	1	151170425	151222012	78	9	40000	0.66657	0.25252	PIP5K1A
ENSG00000159352	1	151227179	151239955	22	4	40000	0.79376	0.21367	PSMD4
ENSG00000232671	1	151252500	151254405	4	2	40000	1.9583	0.025095	RP11-126K1.2
ENSG00000143373	1	151254094	151264656	8	3	40000	2.0165	0.021876	ZNF687
ENSG00000143393	1	151264273	151300191	35	7	40000	1.5059	0.066044	PI4KB
ENSG00000143390	1	151313116	151319833	4	2	40000	0.10814	0.45694	RFX5
ENSG00000143416	1	151336778	151345209	14	7	40000	2.853	0.0021651	SELENBP1
ENSG00000159377	1	151372010	151374420	2	1	40000	2.002	0.022643	PSMB4
ENSG00000143442	1	151375200	151431941	80	6	40000	2.0017	0.022658	POGZ
ENSG00000143375	1	151482986	151511168	36	8	40000	1.7774	0.037754	CGN
ENSG00000143367	1	151512781	151556059	96	14	40000	-0.92113	0.82151	TUFT1
ENSG00000143376	1	151584541	151671567	129	13	40000	0.36444	0.35776	SNX27
ENSG00000159409	1	151674880	151689290	25	5	40000	0.31165	0.37765	CELF3
ENSG00000240510	1	151682909	151702070	35	9	40000	0.033336	0.4867	AL589765.1
ENSG00000178796	1	151682909	151702281	35	9	40000	0.033336	0.4867	RIIAD1
ENSG00000143436	1	151732119	151736040	11	3	40000	0.39719	0.34561	MRPL9
ENSG00000143450	1	151735445	151743808	24	3	40000	0.78637	0.21583	OAZ3
ENSG00000182134	1	151742583	151763892	65	6	40000	0.75526	0.22505	TDRKH
ENSG00000213171	1	151772740	151778630	7	2	40000	0.48347	0.31438	LINGO4
ENSG00000143365	1	151778547	151804348	62	13	40000	-0.12441	0.54951	RORC
ENSG00000225556	1	151810295	151813033	5	2	40000	-0.42475	0.66449	C2CD4D
ENSG00000196407	1	151819739	151826173	12	2	40000	0.82009	0.20608	THEM5
ENSG00000159445	1	151846060	151882284	86	8	40000	1.7984	0.036054	THEM4
ENSG00000197747	1	151955391	151966866	19	4	40000	1.3901	0.082243	S100A10
ENSG00000163191	1	152004982	152020383	23	3	40000	0.84916	0.1979	S100A11
ENSG00000182898	1	152056620	152061540	1	1	40000	0.80192	0.2113	TCHHL1
ENSG00000159450	1	152078793	152086556	6	3	40000	0.87767	0.19006	TCHH
ENSG00000215853	1	152126071	152131704	8	3	40000	0.35101	0.36279	RPTN
ENSG00000197915	1	152184558	152196669	49	7	40000	0.57749	0.28181	HRNR
ENSG00000143631	1	152274651	152297679	66	6	40000	0.61135	0.27049	FLG
ENSG00000143520	1	152321211	152332482	17	3	40000	-0.73843	0.76987	FLG2
ENSG00000143536	1	152381719	152386739	6	2	40000	1.1993	0.1152	CRNN
ENSG00000186207	1	152483320	152484653	4	2	40000	0.86544	0.1934	LCE5A
ENSG00000169509	1	152486978	152488486	4	2	40000	1.0265	0.15233	CRCT1
ENSG00000185966	1	152538130	152539248	1	1	40000	1.3716	0.0851	LCE3E
ENSG00000163202	1	152551857	152552980	2	1	40000	0.67542	0.2497	LCE3D
ENSG00000187223	1	152635872	152637135	1	1	40000	0.16163	0.4358	LCE2D
ENSG00000159455	1	152647771	152659877	34	5	40000	0.12712	0.44942	LCE2B
ENSG00000187173	1	152670840	152671918	2	1	40000	0.014739	0.49412	LCE2A
ENSG00000187170	1	152680636	152681967	2	1	40000	0.034557	0.48622	LCE4A
ENSG00000198854	1	152691998	152692905	7	2	40000	0.020445	0.49184	C1orf68
ENSG00000203786	1	152730506	152734529	6	2	40000	0.047991	0.48086	KPRP
ENSG00000240386	1	152748848	152749445	3	1	40000	0.2606	0.3972	LCE1F
ENSG00000186226	1	152758690	152760902	13	3	40000	-0.32513	0.62746	LCE1E
ENSG00000172155	1	152769227	152770657	3	1	40000	0.25264	0.40027	LCE1D
ENSG00000197084	1	152777311	152779107	14	3	40000	-0.41032	0.65921	LCE1C
ENSG00000196734	1	152784447	152785585	1	1	40000	0.94786	0.1716	LCE1B
ENSG00000235942	1	152815344	152816459	1	1	40000	-0.74512	0.7719	LCE6A
ENSG00000163206	1	152850793	152857523	5	2	40000	0.28446	0.38803	SMCP
ENSG00000163207	1	152881021	152884362	17	2	40000	-1.8234	0.96588	IVL
ENSG00000184148	1	152943142	152945050	4	2	40000	0.33789	0.36772	SPRR4
ENSG00000169474	1	152956557	152958289	6	1	40000	-2.6103	0.99548	SPRR1A
ENSG00000163209	1	152974223	152976332	19	2	40000	-0.70374	0.7592	SPRR3
ENSG00000169469	1	153003678	153005376	17	1	40000	-1.6107	0.94638	SPRR1B
ENSG00000163216	1	153012201	153014407	8	2	40000	0.19137	0.42412	SPRR2D
ENSG00000241794	1	153028589	153030013	2	1	40000	0.87366	0.19115	SPRR2A
ENSG00000196805	1	153042700	153113927	217	20	40000	-0.063937	0.52549	SPRR2B
ENSG00000203785	1	153065611	153078660	39	6	40000	-1.0664	0.85688	SPRR2E
ENSG00000244094	1	153084590	153085991	3	1	40000	0.14963	0.44053	SPRR2F
ENSG00000159516	1	153122058	153123345	4	1	40000	0.65854	0.2551	SPRR2G
ENSG00000203784	1	153175919	153177596	1	1	40000	-1.5831	0.9433	LELP1
ENSG00000203783	1	153190060	153191793	5	1	40000	0.4124	0.34002	PRR9
ENSG00000203782	1	153232176	153234598	7	4	40000	-0.70273	0.75889	LOR
ENSG00000159527	1	153270338	153283194	33	5	40000	-0.2021	0.58008	PGLYRP3
ENSG00000163218	1	153302596	153321316	78	6	40000	0.13773	0.44523	PGLYRP4
ENSG00000163220	1	153330330	153333503	2	1	40000	-0.6055	0.72758	S100A9
ENSG00000163221	1	153346184	153348125	1	1	40000	1.6634	0.04812	S100A12
ENSG00000143546	1	153362508	153363664	2	1	40000	1.2582	0.10416	S100A8
ENSG00000184330	1	153389000	153395701	13	2	40000	1.4907	0.068017	S100A7A
ENSG00000197364	1	153409534	153412425	7	3	40000	0.71837	0.23627	S100A7L2
ENSG00000143556	1	153430220	153433177	7	3	40000	-0.19483	0.57724	S100A7
ENSG00000197956	1	153507075	153508720	2	1	40000	-0.038886	0.51551	S100A6
ENSG00000196420	1	153509623	153514241	6	1	40000	-0.80784	0.79041	S100A5
ENSG00000196154	1	153516089	153522612	28	2	40000	-0.39265	0.65271	S100A4
ENSG00000188015	1	153519805	153521848	16	1	40000	-1.1388	0.87261	S100A3
ENSG00000196754	1	153533584	153540366	8	1	40000	0.015588	0.49378	S100A2
ENSG00000188643	1	153579362	153585621	11	3	40000	-0.05598	0.52232	S100A16
ENSG00000189334	1	153586731	153589462	7	1	40000	-0.24217	0.59568	S100A14
ENSG00000189171	1	153591263	153606568	34	4	40000	-0.55621	0.71097	S100A13
ENSG00000160678	1	153600402	153604513	8	2	40000	-1.0262	0.84759	S100A1
ENSG00000160679	1	153606525	153618782	27	4	40000	-0.20341	0.58059	CHTOP
ENSG00000143553	1	153631130	153634306	4	2	40000	0.96014	0.16849	SNAPIN
ENSG00000143621	1	153634512	153643524	13	3	40000	-0.22924	0.59066	ILF2
ENSG00000169418	1	153651113	153666468	21	6	40000	1.144	0.12632	NPR1
ENSG00000143624	1	153700543	153746555	75	12	40000	-0.19716	0.57815	INTS3
ENSG00000143554	1	153746830	153752633	7	4	40000	0.98748	0.1617	SLC27A3
ENSG00000143614	1	153777201	153895451	213	17	40000	-0.32351	0.62684	GATAD2B
ENSG00000198837	1	153901977	153919172	21	5	40000	0.11374	0.45472	DENND4B
ENSG00000160741	1	153920145	153931101	10	2	40000	0.43456	0.33194	CRTC2
ENSG00000143570	1	153931575	153940188	14	5	40000	0.96317	0.16773	SLC39A1
ENSG00000143578	1	153940010	153946839	8	2	40000	0.89688	0.18489	CREB3L4
ENSG00000143543	1	153946745	153950164	2	1	40000	0.18694	0.42585	JTB
ENSG00000143545	1	153954127	153958834	2	1	40000	0.29084	0.38559	RAB13
ENSG00000177954	1	153963235	153964626	5	3	40000	0.0086658	0.49654	RPS27
ENSG00000143552	1	153965161	154127592	248	18	40000	-0.51855	0.69796	NUP210L
ENSG00000143549	1	154127784	154167124	61	11	40000	-1.4427	0.92545	TPM3
ENSG00000163263	1	154171848	154178809	2	1	40000	-0.11541	0.54594	C1orf189
ENSG00000143612	1	154179182	154193104	19	5	40000	-0.38287	0.64909	C1orf43
ENSG00000143569	1	154192655	154243986	80	10	40000	0.41859	0.33776	UBAP2L
ENSG00000143575	1	154244987	154248351	2	1	40000	0.21336	0.41552	HAX1
ENSG00000143595	1	154293566	154297801	11	4	40000	0.78886	0.2151	AQP10
ENSG00000143515	1	154298029	154323783	63	9	40000	0.64045	0.26094	ATP8B2
ENSG00000160712	1	154377669	154441926	164	17	40000	-0.36217	0.64139	IL6R
ENSG00000169291	1	154442248	154474589	44	7	40000	0.74506	0.22812	SHE
ENSG00000163239	1	154474695	154520623	166	9	40000	0.3778	0.35279	TDRD10
ENSG00000160714	1	154521053	154531504	11	2	40000	0.62994	0.26437	UBE2Q1
ENSG00000160716	1	154540257	154552502	21	8	40000	3.0115	0.0013	CHRNB2
ENSG00000160710	1	154554538	154600475	96	9	40000	2.1502	0.01577	ADAR
ENSG00000143603	1	154669931	154842756	507	75	40000	0.86895	0.19244	KCNN3
ENSG00000163344	1	154897210	154909467	20	3	40000	0.81586	0.20729	PMVK
ENSG00000163346	1	154916552	154928599	12	6	40000	0.84293	0.19963	PBXIP1
ENSG00000163348	1	154929502	154936329	5	3	40000	0.30877	0.37875	PYGO2
ENSG00000160691	1	154934774	154946871	11	3	40000	1.0213	0.15355	SHC1
ENSG00000173207	1	154947129	154951725	2	1	40000	0.30032	0.38197	CKS1B
ENSG00000160688	1	154955814	154965587	16	2	40000	1.4385	0.075142	FLAD1
ENSG00000160685	1	154975127	154990998	22	8	40000	1.0175	0.15445	ZBTB7B
ENSG00000163354	1	154990996	155006257	26	7	40000	1.3201	0.093408	DCST2
ENSG00000163357	1	155006300	155023406	27	7	40000	1.2139	0.11239	DCST1
ENSG00000143537	1	155023042	155035252	19	6	40000	-0.12401	0.54935	ADAM15
ENSG00000243364	1	155036207	155042029	4	2	40000	-0.55821	0.71165	EFNA4
ENSG00000251246	1	155036224	155059283	36	8	40000	-1.6561	0.95115	EFNA3
ENSG00000143590	1	155036224	155060014	38	8	40000	-1.7762	0.96215	EFNA3
ENSG00000169242	1	155099936	155107333	13	4	40000	-0.063396	0.52527	EFNA1
ENSG00000169241	1	155107820	155111329	3	2	40000	1.3689	0.08552	SLC50A1
ENSG00000163463	1	155141884	155145951	9	2	40000	0.49344	0.31085	KRTCAP2
ENSG00000273088	1	155141885	155159748	29	7	40000	1.6095	0.053749	RP11-201K10.3
ENSG00000163462	1	155145873	155157447	16	6	40000	1.8725	0.030566	TRIM46
ENSG00000185499	1	155158300	155162707	5	3	40000	1.3607	0.086808	MUC1
ENSG00000169231	1	155165379	155178842	19	6	40000	1.565	0.058793	THBS3
ENSG00000173171	1	155178490	155183615	6	3	40000	0.10729	0.45728	MTX1
ENSG00000177628	1	155204243	155214490	19	4	40000	0.012373	0.49506	GBA
ENSG00000160767	1	155216996	155225274	23	2	40000	0.32843	0.37129	FAM189B
ENSG00000116521	1	155225770	155232221	11	2	40000	0.22562	0.41075	SCAMP3
ENSG00000176444	1	155232659	155248282	19	3	40000	-0.066319	0.52644	CLK2
ENSG00000143630	1	155247374	155259639	28	4	40000	0.23596	0.40673	HCN3
ENSG00000143627	1	155259630	155271225	13	3	40000	0.24963	0.40144	PKLR
ENSG00000160752	1	155278539	155290457	12	2	40000	-1.1692	0.87884	FDPS
ENSG00000160753	1	155290687	155300905	3	2	40000	-0.17764	0.5705	RUSC1
ENSG00000116539	1	155305059	155532598	181	20	40000	-1.1718	0.87935	ASH1L
ENSG00000125459	1	155579979	155718153	140	17	40000	-0.23645	0.59346	MSTO1
ENSG00000163374	1	155629237	155658791	29	6	40000	-0.49231	0.68875	YY1AP1
ENSG00000132676	1	155657751	155708801	64	9	40000	-0.052907	0.5211	DAP3
ENSG00000116580	1	155719508	155829191	171	12	40000	0.018816	0.49249	GON4L
ENSG00000132718	1	155829300	155854990	37	8	40000	-0.58498	0.72072	SYT11
ENSG00000143622	1	155867599	155881195	24	4	40000	-0.30976	0.62163	RIT1
ENSG00000132680	1	155882834	155904191	25	4	40000	-0.57705	0.71805	KIAA0907
ENSG00000116584	1	155916630	155976861	83	10	40000	0.22803	0.40981	ARHGEF2
ENSG00000163479	1	155978839	155990750	19	6	40000	0.20307	0.41954	SSR2
ENSG00000160803	1	156005092	156023585	21	7	40000	0.28841	0.38652	UBQLN4
ENSG00000116586	1	156024543	156028301	8	4	40000	-2.1571	0.9845	LAMTOR2
ENSG00000132698	1	156030951	156040295	5	3	40000	0.20045	0.42056	RAB25
ENSG00000254726	1	156041804	156051789	16	6	40000	-0.15493	0.56156	MEX3A
ENSG00000160789	1	156052364	156109880	153	12	40000	-0.43235	0.66726	LMNA
ENSG00000196189	1	156117157	156147543	55	11	40000	-2.0529	0.97996	SEMA4A
ENSG00000160785	1	156163880	156182587	31	5	40000	0.32456	0.37276	SLC25A44
ENSG00000260238	1	156182773	156213123	87	8	40000	0.22945	0.40926	PMF1-BGLAP
ENSG00000160783	1	156182784	156212874	87	8	40000	0.22945	0.40926	PMF1
ENSG00000242252	1	156211753	156213112	1	1	40000	1.1562	0.1238	BGLAP
ENSG00000160781	1	156213206	156217881	8	4	40000	0.67476	0.24991	PAQR6
ENSG00000198952	1	156219015	156252620	83	8	40000	0.25741	0.39843	SMG5
ENSG00000163472	1	156252726	156262976	18	4	40000	-0.19714	0.57814	TMEM79
ENSG00000198715	1	156259880	156265463	10	3	40000	-0.079774	0.53179	C1orf85
ENSG00000189030	1	156268415	156269428	2	1	40000	0.47336	0.31798	VHLL
ENSG00000163468	1	156278759	156337664	126	9	40000	0.1378	0.4452	CCT3
ENSG00000163467	1	156307105	156316786	18	5	40000	0.4401	0.32993	TSACC
ENSG00000132677	1	156339003	156355011	52	9	40000	0.054206	0.47839	RHBG
ENSG00000125462	1	156374042	156400493	25	7	40000	0.049259	0.48036	C1orf61
ENSG00000116604	1	156433519	156470620	62	9	40000	-1.2127	0.88738	MEF2D
ENSG00000183856	1	156495197	156542396	87	10	40000	-0.78289	0.78315	IQGAP3
ENSG00000187862	1	156549519	156556562	24	4	40000	-0.25154	0.5993	TTC24
ENSG00000163382	1	156561554	156564091	8	1	40000	-0.66208	0.74604	APOA1BP
ENSG00000160818	1	156564279	156571288	39	4	40000	-2.1767	0.98525	GPATCH4
ENSG00000132702	1	156589086	156595517	9	2	40000	-0.61536	0.73084	HAPLN2
ENSG00000132692	1	156611182	156629324	36	10	40000	-0.37922	0.64774	BCAN
ENSG00000132688	1	156638555	156647189	19	4	40000	-0.12409	0.54938	NES
ENSG00000143320	1	156669398	156675608	4	2	40000	0.069897	0.47214	CRABP2
ENSG00000143319	1	156691683	156698591	13	6	40000	0.31847	0.37506	ISG20L2
ENSG00000143303	1	156698234	156706752	16	5	40000	0.8045	0.21055	RRNAD1
ENSG00000143314	1	156707095	156711382	7	3	40000	0.013059	0.49479	MRPL24
ENSG00000143321	1	156711899	156736717	57	12	40000	0.47972	0.31571	HDGF
ENSG00000143294	1	156720402	156770607	133	16	40000	0.4129	0.33984	PRCC
ENSG00000027869	1	156776035	156786654	18	4	40000	-0.45115	0.67406	SH2D2A
ENSG00000198400	1	156785432	156851642	132	19	40000	0.37126	0.35522	NTRK1
ENSG00000027644	1	156809855	156828810	13	4	40000	0.14472	0.44247	INSRR
ENSG00000187800	1	156863490	156886226	72	9	40000	0.69185	0.24452	PEAR1
ENSG00000160838	1	156890442	156902886	32	4	40000	-0.80212	0.78876	LRRC71
ENSG00000132694	1	156904632	157015162	249	19	40000	-0.30925	0.62143	ARHGEF11
ENSG00000253831	1	157061836	157069600	30	9	40000	-1.9942	0.97693	ETV3L
ENSG00000117036	1	157090983	157108266	15	6	40000	0.3642	0.35785	ETV3
ENSG00000143297	1	157483167	157522310	78	10	40000	-0.96704	0.83324	FCRL5
ENSG00000163518	1	157543539	157567870	64	10	40000	-0.87208	0.80842	FCRL4
ENSG00000160856	1	157644111	157670647	53	9	40000	-1.9306	0.97323	FCRL3
ENSG00000132704	1	157715523	157746922	66	12	40000	-0.84863	0.80196	FCRL2
ENSG00000163534	1	157764193	157789895	70	8	40000	-1.3838	0.9168	FCRL1
ENSG00000073754	1	157800704	157868046	207	17	40000	0.083212	0.46684	CD5L
ENSG00000183853	1	157963063	158070052	336	51	40000	0.3512	0.36272	KIRREL
ENSG00000158473	1	158149737	158154686	7	2	40000	2.2497	0.012235	CD1D
ENSG00000158477	1	158223927	158228059	17	6	40000	0.80031	0.21176	CD1A
ENSG00000158481	1	158259576	158263420	3	2	40000	-0.96878	0.83367	CD1C
ENSG00000158485	1	158297741	158301321	6	3	40000	-0.49106	0.68831	CD1B
ENSG00000158488	1	158323254	158327343	5	3	40000	-0.44717	0.67262	CD1E
ENSG00000186306	1	158368312	158369256	7	3	40000	0.05479	0.47815	OR10T2
ENSG00000180708	1	158389718	158390656	2	1	40000	-0.88132	0.81093	OR10K2
ENSG00000173285	1	158435272	158436344	2	1	40000	-0.079399	0.53164	OR10K1
ENSG00000198965	1	158449668	158450675	4	2	40000	-0.072329	0.52883	OR10R2
ENSG00000197532	1	158516918	158517895	2	1	40000	-0.49855	0.69095	OR6Y1
ENSG00000186440	1	158532441	158533394	4	2	40000	-1.4557	0.92727	OR6P1
ENSG00000186400	1	158548709	158549689	5	1	40000	-0.18732	0.57429	OR10X1
ENSG00000198967	1	158576229	158577170	2	1	40000	0.0059292	0.49763	OR10Z1
ENSG00000163554	1	158580496	158656488	189	20	40000	-0.83092	0.79699	SPTA1
ENSG00000196171	1	158669369	158670486	1	1	40000	-0.87238	0.8085	OR6K2
ENSG00000203757	1	158686958	158687953	3	1	40000	-1.845	0.96748	OR6K3
ENSG00000180433	1	158724510	158725681	2	1	40000	-2.2775	0.98862	OR6K6
ENSG00000197403	1	158735466	158736492	7	3	40000	0.48689	0.31317	OR6N1
ENSG00000188340	1	158746472	158747425	2	1	40000	-0.37645	0.64671	OR6N2
ENSG00000163563	1	158801107	158819296	39	7	40000	0.46284	0.32174	MNDA
ENSG00000163564	1	158900586	158946844	100	11	40000	1.1135	0.13274	PYHIN1
ENSG00000163565	1	158969758	159024945	227	15	40000	1.7611	0.039112	IFI16
ENSG00000163568	1	159032274	159116886	162	20	40000	2.0222	0.021579	AIM2
ENSG00000162706	1	159141399	159173103	74	16	40000	2.4893	0.0063996	CADM3
ENSG00000213088	1	159173097	159176290	11	3	40000	1.5215	0.064064	DARC
ENSG00000179639	1	159259504	159278014	55	10	40000	1.4815	0.069239	FCER1A
ENSG00000196266	1	159283460	159284449	2	1	40000	1.0654	0.14334	OR10J3
ENSG00000196184	1	159409512	159410600	5	3	40000	1.7229	0.042449	OR10J1
ENSG00000184155	1	159504793	159505842	2	1	40000	1.0098	0.1563	OR10J5
ENSG00000132703	1	159557615	159558655	2	1	40000	-0.15476	0.5615	APCS
ENSG00000132693	1	159682079	159684379	3	1	40000	0.44576	0.32788	CRP
ENSG00000158716	1	159750722	159752333	5	2	40000	-0.56916	0.71538	DUSP23
ENSG00000181036	1	159770301	159786041	51	7	40000	2.2096	0.013568	FCRL6
ENSG00000158714	1	159796540	159807039	20	4	40000	-0.49422	0.68942	SLAMF8
ENSG00000188004	1	159804264	159825137	52	12	40000	-1.031	0.84873	C1orf204
ENSG00000243284	1	159824106	159832447	29	8	40000	-0.59232	0.72318	VSIG8
ENSG00000256029	1	159827690	159842843	54	7	40000	-1.0772	0.85931	RP11-190A12.7
ENSG00000213085	1	159842154	159869953	68	10	40000	-0.88319	0.81143	CCDC19
ENSG00000158710	1	159887897	159895522	14	5	40000	1.3491	0.088655	TAGLN2
ENSG00000085552	1	159896829	159915386	59	12	40000	1.4577	0.072461	IGSF9
ENSG00000162723	1	159921282	159924044	10	3	40000	-0.050445	0.52012	SLAMF9
ENSG00000143315	1	159997462	160001783	7	5	40000	-0.88222	0.81117	PIGM
ENSG00000177807	1	160007257	160040038	61	11	40000	-0.10316	0.54108	KCNJ10
ENSG00000162728	1	160051360	160060353	19	5	40000	-0.005122	0.50204	KCNJ9
ENSG00000162729	1	160061130	160068733	12	3	40000	-0.097352	0.53878	IGSF8
ENSG00000018625	1	160085549	160113381	92	18	40000	0.11326	0.45491	ATP1A2
ENSG00000132681	1	160121360	160156767	151	31	40000	0.90735	0.18211	ATP1A4
ENSG00000143318	1	160160285	160171676	22	6	40000	0.78901	0.21505	CASQ1
ENSG00000162734	1	160175127	160185166	8	4	40000	0.45393	0.32494	PEA15
ENSG00000132716	1	160185505	160254920	91	9	40000	1.3057	0.095822	DCAF8
ENSG00000258465	1	160187254	160254920	89	8	40000	1.2804	0.1002	DCAF8
ENSG00000162735	1	160246602	160256138	9	4	40000	1.7088	0.043741	PEX19
ENSG00000122218	1	160259063	160313190	79	12	40000	1.1533	0.12439	COPA
ENSG00000162736	1	160313062	160328742	40	9	40000	0.32171	0.37384	NCSTN
ENSG00000171786	1	160336857	160342638	13	4	40000	-0.87481	0.80916	NHLH1
ENSG00000162738	1	160370376	160398468	60	10	40000	0.37665	0.35322	VANGL2
ENSG00000162739	1	160454820	160493052	113	17	40000	2.1803	0.014619	SLAMF6
ENSG00000066294	1	160510885	160549306	116	14	40000	0.80393	0.21072	CD84
ENSG00000117090	1	160577890	160617085	100	15	40000	-0.97969	0.83638	SLAMF1
ENSG00000117091	1	160648536	160681641	135	15	40000	2.0132	0.022049	CD48
ENSG00000026751	1	160709037	160724611	30	5	40000	1.0437	0.14831	SLAMF7
ENSG00000122224	1	160765864	160798051	94	8	40000	-1.5586	0.94046	LY9
ENSG00000122223	1	160799950	160832692	99	8	40000	1.1122	0.13302	CD244
ENSG00000179914	1	160846329	160854960	30	1	40000	0.21025	0.41674	ITLN1
ENSG00000158764	1	160914815	160924589	21	5	40000	-0.89117	0.81358	ITLN2
ENSG00000158769	1	160965001	160991138	71	7	40000	0.79053	0.21461	F11R
ENSG00000270149	1	160967747	161008752	107	14	40000	0.5991	0.27455	RP11-544M22.13
ENSG00000215845	1	161007421	161008780	2	1	40000	-1.6554	0.95108	TSTD1
ENSG00000158773	1	161009041	161015767	24	6	40000	-0.57697	0.71802	USF1
ENSG00000186517	1	161016736	161039760	55	11	40000	0.31317	0.37708	ARHGAP30
ENSG00000268154	1	161035655	161035943	1	1	40000	1.8406	0.03284	AL591806.1
ENSG00000143217	1	161040785	161059389	41	10	40000	0.86562	0.19335	PVRL4
ENSG00000162755	1	161068151	161070136	4	2	40000	0.65253	0.25703	KLHDC9
ENSG00000143256	1	161070346	161087901	36	6	40000	1.1018	0.13527	PFDN2
ENSG00000158793	1	161087876	161095235	10	5	40000	1.0892	0.13804	NIT1
ENSG00000158796	1	161090764	161102478	14	5	40000	1.3195	0.093494	DEDD
ENSG00000143222	1	161122566	161128646	11	4	40000	1.189	0.11723	UFC1
ENSG00000143258	1	161129240	161135513	4	2	40000	2.4205	0.0077491	USP21
ENSG00000143224	1	161136200	161147803	16	4	40000	1.4535	0.073037	PPOX
ENSG00000158850	1	161141100	161147287	8	3	40000	1.1626	0.12249	B4GALT3
ENSG00000158859	1	161154098	161168846	24	8	40000	2.2743	0.011473	ADAMTS4
ENSG00000158864	1	161166894	161184185	31	10	40000	1.6207	0.052543	NDUFS2
ENSG00000158869	1	161185024	161190489	18	7	40000	0.08837	0.46479	FCER1G
ENSG00000268387	1	161190160	161192296	11	3	40000	-0.54913	0.70854	AL590714.1
ENSG00000158874	1	161192082	161193421	2	1	40000	-0.77558	0.781	APOA2
ENSG00000158882	1	161195793	161200408	5	3	40000	0.23811	0.4059	TOMM40L
ENSG00000143257	1	161199456	161208092	32	8	40000	0.34369	0.36554	NR1I3
ENSG00000248485	1	161228517	161255240	117	14	40000	0.74316	0.22869	PCP4L1
ENSG00000158887	1	161274525	161279762	14	5	40000	1.2692	0.10218	MPZ
ENSG00000143252	1	161284047	161332984	264	7	40000	0.022335	0.49109	SDHC
ENSG00000188931	1	161334521	161337664	17	1	40000	-1.4495	0.9264	C1orf192
ENSG00000143226	1	161475220	161493803	65	11	40000	0.78009	0.21767	FCGR2A
ENSG00000173110	1	161494036	161496681	8	4	40000	1.5461	0.061045	HSPA6
ENSG00000203747	1	161511549	161600917	293	25	40000	0.84108	0.20015	FCGR3A
ENSG00000072694	1	161551101	161648444	359	20	40000	1.2001	0.11505	FCGR2B
ENSG00000162747	1	161592986	161601753	48	5	40000	0.57127	0.28391	FCGR3B
ENSG00000132185	1	161676762	161684142	29	6	40000	-0.13852	0.55508	FCRLA
ENSG00000162746	1	161691353	161697933	35	9	40000	-1.1597	0.87692	FCRLB
ENSG00000081721	1	161719548	161727028	29	7	40000	-0.28128	0.61075	DUSP12
ENSG00000118217	1	161736084	161933860	583	17	40000	0.078561	0.46869	ATF6
ENSG00000162745	1	161952982	161993644	122	21	40000	0.040039	0.48403	OLFML2B
ENSG00000198929	1	162039564	162353321	1172	59	40000	-1.2822	0.90011	NOS1AP
ENSG00000254706	1	162335197	162351905	53	15	40000	0.030117	0.48799	RP11-565P22.6
ENSG00000239887	1	162336698	162356600	67	18	40000	0.96423	0.16747	C1orf226
ENSG00000171722	1	162342993	162346660	14	4	40000	0.34127	0.36645	C1orf111
ENSG00000198574	1	162365056	162381928	65	9	40000	1.7221	0.042522	SH2D1B
ENSG00000152332	1	162467041	162499419	89	4	40000	-0.6816	0.75225	UHMK1
ENSG00000117143	1	162531323	162569627	67	11	40000	-0.064324	0.52564	UAP1
ENSG00000162733	1	162601163	162757190	389	27	40000	-0.92668	0.82295	DDR2
ENSG00000132196	1	162760492	162782607	50	13	40000	0.076227	0.46962	HSD17B7
ENSG00000185860	1	162794248	162838605	214	29	40000	0.41049	0.34072	C1orf110
ENSG00000117152	1	163038565	163046592	15	5	40000	0.80377	0.21077	RGS4
ENSG00000143248	1	163080911	163291577	873	45	40000	0.43244	0.33271	RGS5
ENSG00000143228	1	163236366	163325554	425	28	40000	-0.0095525	0.50381	NUF2
ENSG00000185630	1	164524821	164868533	841	83	40000	0.60315	0.2732	PBX1
ENSG00000162761	1	165171104	165325952	535	49	40000	0.026926	0.48926	LMX1A
ENSG00000143171	1	165370159	165414433	198	25	40000	-0.51171	0.69557	RXRG
ENSG00000162763	1	165513244	165533198	82	13	40000	-0.10278	0.54093	LRRC52
ENSG00000143198	1	165600098	165631033	138	19	40000	0.64516	0.25941	MGST3
ENSG00000143149	1	165631453	165668100	161	16	40000	-0.09301	0.53705	ALDH9A1
ENSG00000143183	1	165696032	165796992	179	27	40000	-1.6804	0.95356	TMCO1
ENSG00000143179	1	165796768	165880855	158	23	40000	0.84211	0.19986	UCK2
ENSG00000188859	1	166026674	166136206	310	22	40000	-0.23476	0.5928	FAM78B
ENSG00000267884	1	166026679	166028709	7	3	40000	-0.46543	0.67919	AL626787.1
ENSG00000143157	1	166808681	166825581	28	6	40000	0.54261	0.2937	POGK
ENSG00000152382	1	166825747	166845564	64	7	40000	-0.13102	0.55212	TADA1
ENSG00000143195	1	166882443	166944719	90	18	40000	-0.51332	0.69614	ILDR2
ENSG00000143194	1	166958346	166991451	87	13	40000	0.42843	0.33417	MAEL
ENSG00000143167	1	167022073	167059868	111	18	40000	-0.5238	0.69979	GPA33
ENSG00000198842	1	167063282	167098402	142	19	40000	-2.0289	0.97877	DUSP27
ENSG00000143190	1	167190066	167396582	382	20	40000	1.4683	0.071014	POU2F1
ENSG00000198821	1	167399877	167487847	278	47	40000	0.24545	0.40306	CD247
ENSG00000143162	1	167498914	167523004	117	18	40000	-0.71057	0.76132	CREG1
ENSG00000198771	1	167599330	167675486	302	46	40000	1.0399	0.14919	RCSD1
ENSG00000197965	1	167690429	167761156	202	26	40000	-0.37975	0.64793	MPZL1
ENSG00000143199	1	167778625	167883453	354	43	40000	-0.086369	0.53441	ADCY10
ENSG00000143158	1	167885967	167906278	26	5	40000	1.0909	0.13765	MPC2
ENSG00000143164	1	167905021	168045081	199	13	40000	1.4158	0.078411	DCAF6
ENSG00000143147	1	168053997	168106821	117	13	40000	1.1709	0.12082	GPR161
ENSG00000143155	1	168148171	168169950	61	7	40000	-0.45446	0.67525	TIPRL
ENSG00000213064	1	168195176	168222263	38	4	40000	-0.68797	0.75426	SFT2D2
ENSG00000143178	1	168250278	168283664	80	13	40000	-0.9319	0.82431	TBX19
ENSG00000143185	1	168510003	168513235	21	6	40000	-0.38828	0.6511	XCL2
ENSG00000143184	1	168545711	168551315	23	4	40000	-3.2627	0.99945	XCL1
ENSG00000143196	1	168664697	168698502	146	20	40000	1.411	0.07912	DPT
ENSG00000143153	1	169074935	169101960	106	16	40000	-0.4141	0.6606	ATP1B1
ENSG00000143156	1	169101769	169337205	919	23	40000	-0.41477	0.66084	NME7
ENSG00000117475	1	169337208	169365778	87	12	40000	-0.6525	0.74296	BLZF1
ENSG00000117477	1	169364108	169429907	207	22	40000	-0.36871	0.64383	CCDC181
ENSG00000117479	1	169433147	169455241	43	11	40000	0.80398	0.2107	SLC19A2
ENSG00000198734	1	169483404	169555826	322	23	40000	-1.0905	0.86225	F5
ENSG00000174175	1	169558087	169599431	129	23	40000	-0.81462	0.79235	SELP
ENSG00000000460	1	169631245	169823221	925	32	40000	-0.31902	0.62514	C1orf112
ENSG00000188404	1	169659808	169680839	97	14	40000	-0.3589	0.64017	SELL
ENSG00000007908	1	169691781	169733846	294	12	40000	-0.48457	0.68601	SELE
ENSG00000171806	1	169761670	169764107	7	3	40000	-0.71878	0.76386	METTL18
ENSG00000000457	1	169818772	169863408	171	16	40000	-0.83473	0.79807	SCYL3
ENSG00000075945	1	169890467	170054349	505	12	40000	-0.40801	0.65837	KIFAP3
ENSG00000203740	1	170115142	170136931	72	12	40000	1.2214	0.11097	METTL11B
ENSG00000120370	1	170501270	170522587	31	9	40000	1.0106	0.15611	GORAB
ENSG00000116132	1	170631869	170708560	142	21	40000	1.568	0.058442	PRRX1
ENSG00000117501	1	170904612	171033906	447	25	40000	1.1453	0.12605	MROH9
ENSG00000007933	1	171060018	171086959	108	13	40000	0.26086	0.3971	FMO3
ENSG00000117507	1	171106879	171130707	100	9	40000	0.10002	0.46017	FMO6P
ENSG00000094963	1	171154347	171181822	165	14	40000	0.59893	0.27461	FMO2
ENSG00000010932	1	171217638	171255117	99	18	40000	0.39718	0.34562	FMO1
ENSG00000076258	1	171283347	171311223	39	9	40000	-2.303	0.98936	FMO4
ENSG00000117523	1	171454651	171562650	269	16	40000	0.127	0.44947	PRRC2C
ENSG00000034971	1	171604557	171621823	79	12	40000	0.46059	0.32255	MYOC
ENSG00000117533	1	171669300	171711387	114	10	40000	-0.086505	0.53447	VAMP4
ENSG00000010165	1	171750788	171783163	101	6	40000	-1.0944	0.86311	METTL13
ENSG00000197959	1	171810621	172387606	1432	65	40000	0.78133	0.21731	DNM3
ENSG00000135845	1	172339329	172413230	169	21	40000	-1.0469	0.85243	PIGC
ENSG00000180999	1	172389828	172437971	138	17	40000	-1.1767	0.88034	C1orf105
ENSG00000094975	1	172501489	172580971	125	18	40000	-0.19347	0.57671	SUCO
ENSG00000117560	1	172628154	172636014	12	4	40000	-1.4134	0.92123	FASLG
ENSG00000120337	1	173009100	173020103	29	5	40000	0.48071	0.31536	TNFSF18
ENSG00000117586	1	173152873	173176452	61	9	40000	-0.47354	0.68209	TNFSF4
ENSG00000117592	1	173446405	173457946	13	4	40000	0.27684	0.39095	PRDX6
ENSG00000162753	1	173469603	173572233	249	13	40000	-0.16254	0.56456	SLC9C2
ENSG00000183831	1	173578700	173639001	59	10	40000	-0.042196	0.51683	ANKRD45
ENSG00000076321	1	173684080	173755840	90	11	40000	-0.72179	0.76479	KLHL20
ENSG00000120334	1	173768688	173793858	27	6	40000	0.080269	0.46801	CENPL
ENSG00000117593	1	173793641	173827684	39	7	40000	-0.59865	0.7253	DARS2
ENSG00000185278	1	173837220	173872687	105	11	40000	-0.60991	0.72904	ZBTB37
ENSG00000117601	1	173872947	173886516	28	5	40000	-0.58077	0.7193	SERPINC1
ENSG00000135870	1	173900352	173991435	171	9	40000	0.029663	0.48817	RC3H1
ENSG00000152061	1	174128548	174964445	1966	22	40000	-0.32574	0.62769	RABGAP1L
ENSG00000203737	1	174417212	174418683	1	1	40000	0.36595	0.3572	GPR52
ENSG00000116161	1	174968300	174980851	19	6	40000	-0.39738	0.65446	CACYBP
ENSG00000120333	1	174979925	174992561	23	6	40000	0.17067	0.43224	MRPS14
ENSG00000120332	1	175036994	175117202	331	26	40000	-0.35165	0.63745	TNN
ENSG00000235750	1	175126123	175162135	108	12	40000	-0.17775	0.57054	KIAA0040
ENSG00000116147	1	175284330	175712906	1243	104	40000	1.1657	0.12187	TNR
ENSG00000143207	1	175913967	176176629	644	25	40000	-0.24696	0.59753	RFWD2
ENSG00000116183	1	176432307	176814735	802	32	40000	1.1278	0.1297	PAPPA2
ENSG00000152092	1	176826438	177134109	741	56	40000	2.2047	0.013739	ASTN1
ENSG00000198797	1	177140633	177251558	206	27	40000	0.65712	0.25555	BRINP2
ENSG00000120341	1	177893091	177953438	232	37	40000	-1.8668	0.96904	SEC16B
ENSG00000075391	1	178062864	178448644	646	24	40000	-1.3732	0.91516	RASAL2
ENSG00000240021	1	178482212	178517734	93	10	40000	-0.40303	0.65654	TEX35
ENSG00000213057	1	178511887	178518024	30	4	40000	-1.3249	0.90739	C1orf220
ENSG00000184909	1	178511950	178517579	25	3	40000	-1.2354	0.89167	C1ORF220
ENSG00000116191	1	178694300	178889238	371	18	40000	0.59749	0.27509	RALGPS2
ENSG00000116194	1	178818840	178840187	35	9	40000	0.73244	0.23195	ANGPTL1
ENSG00000116199	1	178994939	179045697	177	18	40000	0.77965	0.2178	FAM20B
ENSG00000186283	1	179050512	179067158	55	14	40000	0.68304	0.24729	TOR3A
ENSG00000143322	1	179068462	179198819	330	18	40000	0.62829	0.26491	ABL2
ENSG00000057252	1	179262925	179327815	296	18	40000	1.1355	0.12809	SOAT1
ENSG00000162779	1	179334855	179523870	1173	21	40000	0.2433	0.40389	AXDND1
ENSG00000269064	1	179443716	179457805	132	7	40000	0.21112	0.4164	AL160286.1
ENSG00000116218	1	179519674	179545087	98	14	40000	-1.3514	0.91172	NPHS2
ENSG00000162782	1	179560748	179660407	323	16	40000	-0.67967	0.75164	TDRD5
ENSG00000143340	1	179712298	179785333	250	32	40000	-0.042705	0.51703	FAM163A
ENSG00000169905	1	179809102	179846938	66	10	40000	-0.010041	0.50401	TOR1AIP2
ENSG00000143337	1	179851177	179894135	113	12	40000	0.067366	0.47315	TOR1AIP1
ENSG00000135837	1	179923873	180084015	417	17	40000	0.15553	0.4382	CEP350
ENSG00000116260	1	180123969	180173165	193	17	40000	-0.60412	0.72712	QSOX1
ENSG00000121454	1	180199421	180249380	198	34	40000	-1.0909	0.86235	LHX4
ENSG00000135847	1	180244515	180472089	624	21	40000	-0.33575	0.63147	ACBD6
ENSG00000143324	1	180601140	180859387	466	25	40000	1.4703	0.070736	XPR1
ENSG00000135835	1	180882290	180920750	96	22	40000	-1.9925	0.97684	KIAA1614
ENSG00000234237	1	180941695	180949868	9	2	40000	0.35938	0.35965	AL162431.1
ENSG00000135823	1	180941861	180992047	90	10	40000	0.32531	0.37247	STX6
ENSG00000153029	1	181003067	181031074	95	18	40000	-1.0969	0.86367	MR1
ENSG00000162783	1	181057638	181059977	6	3	40000	-0.7334	0.76834	IER5
ENSG00000198216	1	181382238	181777219	1060	75	40000	0.27248	0.39263	CACNA1E
ENSG00000179930	1	182023705	182030847	8	2	40000	0.5536	0.28993	ZNF648
ENSG00000135821	1	182350839	182361341	31	6	40000	0.095946	0.46178	GLUL
ENSG00000203730	1	182367252	182369751	6	2	40000	-0.38873	0.65126	TEDDM1
ENSG00000121446	1	182419256	182529734	363	15	40000	-1.471	0.92935	RGSL1
ENSG00000135828	1	182542769	182558391	39	14	40000	-1.5863	0.94366	RNASEL
ENSG00000143333	1	182567758	182573543	7	3	40000	-1.2085	0.88656	RGS16
ENSG00000135824	1	182615239	182653711	93	10	40000	0.59044	0.27745	RGS8
ENSG00000135838	1	182758428	182799519	73	9	40000	0.81211	0.20837	NPL
ENSG00000135829	1	182808504	182856886	65	8	40000	0.94641	0.17197	DHX9
ENSG00000157060	1	182869000	182922660	72	9	40000	1.22	0.11124	SHCBP1L
ENSG00000135862	1	182992595	183114727	441	9	40000	-0.37966	0.6479	LAMC1
ENSG00000058085	1	183155373	183214035	210	15	40000	0.69721	0.24284	LAMC2
ENSG00000157064	1	183217372	183387737	454	29	40000	-2.0537	0.98	NMNAT2
ENSG00000116698	1	183441351	183567381	240	32	40000	-0.95618	0.83051	SMG7
ENSG00000116701	1	183524698	183560011	90	18	40000	-0.32497	0.6274	NCF2
ENSG00000162704	1	183592401	183604892	77	3	40000	-0.064006	0.52552	ARPC5
ENSG00000143344	1	183605220	183897665	905	45	40000	-1.2504	0.89443	RGL1
ENSG00000173627	1	183615541	183622451	36	2	40000	-0.19438	0.57706	APOBEC4
ENSG00000198756	1	183898796	184006863	352	32	40000	-0.23185	0.59167	COLGALT2
ENSG00000198860	1	184020811	184043346	30	9	40000	-2.0704	0.98079	TSEN15
ENSG00000116667	1	184356192	184598154	617	34	40000	0.37495	0.35385	C1orf21
ENSG00000116406	1	184659365	184724047	124	14	40000	-0.25355	0.60008	EDEM3
ENSG00000135842	1	184759858	184943682	421	30	40000	-0.064421	0.52568	FAM129A
ENSG00000121481	1	185014496	185071740	63	13	40000	-1.5894	0.94401	RNF2
ENSG00000121486	1	185087220	185126204	70	5	40000	-0.46271	0.67821	TRMT1L
ENSG00000116668	1	185126212	185260897	158	13	40000	-0.07392	0.52946	SWT1
ENSG00000116679	1	185265520	185286461	25	8	40000	-0.44499	0.67184	IVNS1ABP
ENSG00000143341	1	185703683	186160085	666	33	40000	-1.6333	0.9488	HMCN1
ENSG00000116690	1	186265405	186283694	34	5	40000	-0.19452	0.57712	PRG4
ENSG00000047410	1	186280784	186344825	153	15	40000	0.075548	0.46989	TPR
ENSG00000157181	1	186344890	186390510	98	16	40000	0.20779	0.4177	C1orf27
ENSG00000268662	1	186364123	186365908	2	1	40000	0.68564	0.24647	AL596220.1
ENSG00000262180	1	186369704	186370587	2	1	40000	1.421	0.077653	OCLM
ENSG00000116703	1	186412698	186430254	29	4	40000	0.093181	0.46288	PDC
ENSG00000073756	1	186640923	186649559	16	6	40000	0.40243	0.34368	PTGS2
ENSG00000116711	1	186798085	186958113	533	39	40000	-0.91117	0.8189	PLA2G4A
ENSG00000162670	1	190066792	190446759	739	32	40000	-0.34704	0.63572	BRINP3
ENSG00000150681	1	192127587	192154945	42	10	40000	0.22228	0.41205	RGS18
ENSG00000253148	1	192286122	192336415	123	15	40000	0.27248	0.39263	RGS21
ENSG00000090104	1	192544857	192549161	12	4	40000	-0.47052	0.68101	RGS1
ENSG00000127074	1	192605275	192629390	76	8	40000	-0.62921	0.73539	RGS13
ENSG00000116741	1	192778169	192781403	4	1	40000	0.13222	0.44741	RGS2
ENSG00000116750	1	192981380	193029237	49	11	40000	-0.55437	0.71034	UCHL5
ENSG00000116747	1	193028552	193060907	35	8	40000	-0.38079	0.64832	TROVE2
ENSG00000023572	1	193065598	193075244	12	4	40000	-1.0378	0.85033	GLRX2
ENSG00000134371	1	193091147	193223031	207	17	40000	-0.74182	0.7709	CDC73
ENSG00000162630	1	193148175	193155784	9	3	40000	-0.24262	0.59585	B3GALT2
ENSG00000162687	1	196194909	196578355	701	19	40000	2.493	0.0063331	KCNT2
ENSG00000000971	1	196621008	196716634	241	18	40000	0.5409	0.29429	CFH
ENSG00000116785	1	196743925	196763203	86	3	40000	1.3606	0.086826	CFHR3
ENSG00000244414	1	196788887	196801319	62	3	40000	1.2749	0.10118	CFHR1
ENSG00000080910	1	196788898	196928356	394	19	40000	1.6003	0.054761	CFHR2
ENSG00000134365	1	196819371	196888102	187	16	40000	1.2521	0.10527	CFHR4
ENSG00000134389	1	196946667	196978804	59	10	40000	0.63857	0.26155	CFHR5
ENSG00000143278	1	197008321	197036397	55	7	40000	0.95684	0.16932	F13B
ENSG00000066279	1	197053258	197115824	103	8	40000	1.2845	0.099475	ASPM
ENSG00000177888	1	197122810	197169672	93	11	40000	1.9546	0.025316	ZBTB41
ENSG00000134376	1	197170592	197447585	432	39	40000	1.5686	0.058372	CRB1
ENSG00000213047	1	197473878	197744826	361	18	40000	1.207	0.11372	DENND1B
ENSG00000203724	1	197871777	197876497	7	4	40000	-0.85679	0.80422	C1orf53
ENSG00000143355	1	197881037	197904608	59	12	40000	1.929	0.026867	LHX9
ENSG00000151414	1	198126093	198291550	543	21	40000	0.68657	0.24618	NEK7
ENSG00000151418	1	198492352	198510075	34	9	40000	0.13888	0.44477	ATP6V1G3
ENSG00000081237	1	198607801	198726545	333	28	40000	1.0718	0.14191	PTPRC
ENSG00000116833	1	199996730	200146552	551	49	40000	1.2991	0.096952	NR5A2
ENSG00000162702	1	200374068	200379184	3	2	40000	-0.68318	0.75275	ZNF281
ENSG00000118193	1	200520628	200589862	229	22	40000	0.103	0.45898	KIF14
ENSG00000118197	1	200593024	200639097	156	19	40000	1.1724	0.12051	DDX59
ENSG00000118200	1	200708686	200829832	285	19	40000	0.65723	0.25552	CAMSAP2
ENSG00000170128	1	200842083	200843306	3	2	40000	0.51085	0.30473	GPR25
ENSG00000163362	1	200860176	200884863	66	13	40000	1.649	0.049572	C1orf106
ENSG00000116852	1	200938520	200992828	131	13	40000	0.78411	0.21649	KIF21B
ENSG00000081248	1	201008642	201081694	264	37	40000	-0.066231	0.5264	CACNA1S
ENSG00000232237	1	201083081	201096312	39	8	40000	0.2899	0.38595	ASCL5
ENSG00000116857	1	201103900	201140702	143	24	40000	-0.0062916	0.50251	TMEM9
ENSG00000163395	1	201159953	201198080	140	24	40000	-0.18817	0.57463	IGFN1
ENSG00000081277	1	201252580	201302121	210	18	40000	-2.6612	0.99611	PKP1
ENSG00000118194	1	201328136	201346890	78	12	40000	-1.2899	0.90145	TNNT2
ENSG00000159166	1	201342372	201368736	106	19	40000	-1.7581	0.96063	LAD1
ENSG00000159173	1	201373625	201398994	46	13	40000	-0.26368	0.60399	TNNI1
ENSG00000174307	1	201434620	201438365	12	5	40000	0.23118	0.40859	PHLDA3
ENSG00000159176	1	201452658	201478584	102	12	40000	-2.1791	0.98534	CSRP1
ENSG00000134369	1	201592411	201796102	504	43	40000	-0.55027	0.70893	NAV1
ENSG00000198700	1	201798269	201853422	94	15	40000	-0.63323	0.73671	IPO9
ENSG00000198892	1	201857808	201861434	5	2	40000	-0.51703	0.69743	SHISA4
ENSG00000163431	1	201865580	201915715	126	20	40000	-0.25758	0.60163	LMOD1
ENSG00000134375	1	201924619	201939789	45	9	40000	0.36611	0.35714	TIMM17A
ENSG00000176393	1	201951500	201975275	130	16	40000	0.62805	0.26498	RNPEP
ENSG00000163435	1	201977073	201986316	19	6	40000	1.3063	0.095728	ELF3
ENSG00000170075	1	202091986	202102720	45	12	40000	0.23611	0.40667	GPR37L1
ENSG00000143862	1	202102532	202113869	17	5	40000	1.4596	0.072205	ARL8A
ENSG00000143851	1	202116141	202130716	21	8	40000	0.93762	0.17422	PTPN7
ENSG00000133067	1	202163029	202288909	334	31	40000	0.25523	0.39927	LGR6
ENSG00000077152	1	202300785	202311108	13	3	40000	0.20186	0.42001	UBE2T
ENSG00000077157	1	202317827	202561834	324	14	40000	0.46892	0.31956	PPP1R12B
ENSG00000143858	1	202559724	202679545	277	34	40000	1.6994	0.044621	SYT2
ENSG00000117139	1	202696526	202778598	222	19	40000	1.85	0.032154	KDM5B
ENSG00000184774	1	202789394	202796353	26	3	40000	0.76176	0.2231	RP11-480I12.4
ENSG00000183155	1	202848085	202858263	32	6	40000	2.7983	0.0025687	RABIF
ENSG00000117153	1	202860228	202897764	86	7	40000	2.4137	0.0078957	KLHL12
ENSG00000159346	1	202909951	202927700	50	9	40000	0.56333	0.2866	ADIPOR1
ENSG00000159348	1	202930997	202936408	11	3	40000	0.42809	0.33429	CYB5R1
ENSG00000163444	1	202976514	202993976	27	5	40000	0.083223	0.46684	TMEM183A
ENSG00000143847	1	202995626	203047868	181	24	40000	-0.83814	0.79902	PPFIA4
ENSG00000122180	1	203052260	203055164	7	4	40000	0.19893	0.42116	MYOG
ENSG00000163485	1	203059782	203136533	163	22	40000	0.53729	0.29553	ADORA1
ENSG00000133055	1	203136939	203144941	18	6	40000	-0.28065	0.61051	MYBPH
ENSG00000133048	1	203148059	203155877	27	5	40000	0.57475	0.28273	CHI3L1
ENSG00000133063	1	203181955	203242769	180	26	40000	0.69774	0.24267	CHIT1
ENSG00000159388	1	203274619	203278730	7	3	40000	0.037908	0.48488	BTG2
ENSG00000122176	1	203309756	203320617	34	9	40000	0.23291	0.40792	FMOD
ENSG00000188783	1	203444956	203460480	48	8	40000	-1.0333	0.84927	PRELP
ENSG00000188770	1	203463271	203477992	63	11	40000	-1.5261	0.93651	OPTC
ENSG00000058668	1	203595689	203713209	251	30	40000	0.32048	0.3743	ATP2B4
ENSG00000122188	1	203734304	203745361	42	6	40000	-1.8579	0.96841	LAX1
ENSG00000058673	1	203764782	203823252	173	12	40000	-2.159	0.98457	ZC3H11A
ENSG00000257315	1	203765437	203769686	8	3	40000	-0.6103	0.72917	ZBED6
ENSG00000182004	1	203830731	203839678	38	5	40000	-1.7755	0.96209	SNRPE
ENSG00000143842	1	204042243	204096863	145	33	40000	-1.7716	0.96177	SOX13
ENSG00000143845	1	204100190	204121307	54	17	40000	-0.035824	0.51429	ETNK2
ENSG00000143839	1	204123944	204135465	38	9	40000	0.91133	0.18106	REN
ENSG00000170498	1	204159469	204165614	26	4	40000	0.86436	0.19369	KISS1
ENSG00000174567	1	204167288	204183220	37	10	40000	0.75949	0.22378	GOLT1A
ENSG00000143850	1	204187979	204346793	517	31	40000	-0.53903	0.70507	PLEKHA6
ENSG00000158615	1	204372515	204380919	13	3	40000	-2.1515	0.98428	PPP1R15B
ENSG00000133056	1	204391756	204463852	188	19	40000	-2.03	0.97882	PIK3C2B
ENSG00000198625	1	204485511	204542871	131	9	40000	-2.7068	0.9966	MDM4
ENSG00000170382	1	204586298	204654861	180	22	40000	0.55778	0.2885	LRRN2
ENSG00000163531	1	204797779	204991950	588	51	40000	-0.14819	0.5589	NFASC
ENSG00000184144	1	205012325	205047627	140	16	40000	1.2986	0.097045	CNTN2
ENSG00000174529	1	205052258	205053645	5	2	40000	2.2607	0.011887	TMEM81
ENSG00000117222	1	205055270	205091143	103	12	40000	2.1425	0.016077	RBBP5
ENSG00000133059	1	205111632	205180727	169	12	40000	0.88098	0.18916	DSTYK
ENSG00000133069	1	205197304	205242471	133	14	40000	0.13111	0.44784	TMCC2
ENSG00000163545	1	205271187	205290883	46	10	40000	-0.86669	0.80694	NUAK2
ENSG00000162873	1	205305220	205326218	84	12	40000	0.33529	0.3687	KLHDC8A
ENSG00000186007	1	205350506	205425082	214	26	40000	-0.31007	0.62175	LEMD1
ENSG00000117266	1	205473723	205501921	125	32	40000	1.0858	0.13878	CDK18
ENSG00000174514	1	205538013	205572046	129	19	40000	0.91162	0.18098	MFSD4
ENSG00000158711	1	205577071	205601090	60	10	40000	0.94016	0.17357	ELK4
ENSG00000158715	1	205626979	205649587	65	17	40000	1.2311	0.10914	SLC45A3
ENSG00000069275	1	205681947	205719404	86	16	40000	1.3703	0.085292	NUCKS1
ENSG00000268313	1	205682497	205684153	2	1	40000	1.4503	0.073493	AC119673.1
ENSG00000117280	1	205737114	205744588	30	8	40000	1.6974	0.044814	RAB7L1
ENSG00000133065	1	205758221	205782876	63	13	40000	-0.61787	0.73167	SLC41A1
ENSG00000162877	1	205797150	205819260	55	16	40000	0.35035	0.36304	PM20D1
ENSG00000174502	1	205882176	205912588	116	15	40000	0.62119	0.26724	SLC26A9
ENSG00000196550	1	206136916	206155151	1	1	40000	-0.37939	0.6478	FAM72A
ENSG00000198049	1	206223976	206231639	38	5	40000	-0.68497	0.75332	AVPR1B
ENSG00000196533	1	206238872	206288647	65	6	40000	1.2132	0.11253	C1orf186
ENSG00000196188	1	206317459	206332104	17	2	40000	0.20128	0.42024	CTSE
ENSG00000163486	1	206516200	206637783	180	14	40000	-0.85232	0.80298	SRGAP2
ENSG00000143466	1	206643791	206670223	91	20	40000	-0.97625	0.83553	IKBKE
ENSG00000162888	1	206664449	206671061	28	7	40000	-0.87133	0.80821	C1orf147
ENSG00000136653	1	206680879	206762616	194	26	40000	0.7047	0.2405	RASSF5
ENSG00000143486	1	206744620	206785904	101	16	40000	0.99225	0.16054	EIF2D
ENSG00000143479	1	206808881	206857764	107	15	40000	0.32592	0.37224	DYRK3
ENSG00000162889	1	206858289	206907628	95	18	40000	-0.24297	0.59598	MAPKAPK2
ENSG00000136634	1	206940947	206945839	20	6	40000	1.6191	0.052718	IL10
ENSG00000142224	1	206972215	207016324	127	19	40000	0.44664	0.32757	IL19
ENSG00000162891	1	207038699	207042568	4	2	40000	-0.33726	0.63204	IL20
ENSG00000162892	1	207070788	207077484	12	2	40000	0.91114	0.18111	IL24
ENSG00000162894	1	207077731	207096592	29	5	40000	1.5679	0.058456	FAIM3
ENSG00000162896	1	207101863	207119811	39	7	40000	1.1696	0.12108	PIGR
ENSG00000162897	1	207131310	207143970	38	4	40000	0.68032	0.24815	FCAMR
ENSG00000182795	1	207191866	207206101	10	6	40000	2.085	0.018534	C1orf116
ENSG00000180667	1	207217194	207226325	14	4	40000	2.8347	0.0022938	YOD1
ENSG00000123836	1	207222801	207254369	46	7	40000	2.7187	0.0032765	PFKFB2
ENSG00000123843	1	207262187	207273338	16	4	40000	0.54229	0.29381	C4BPB
ENSG00000123838	1	207277607	207318317	118	16	40000	-0.49397	0.68934	C4BPA
ENSG00000196352	1	207494853	207534311	79	8	40000	1.4169	0.078254	CD55
ENSG00000117322	1	207627575	207663240	77	12	40000	-0.0098093	0.50391	CR2
ENSG00000203710	1	207669492	207813992	255	18	40000	1.2373	0.10799	CR1
ENSG00000197721	1	207818458	207911761	419	22	40000	0.57179	0.28373	CR1L
ENSG00000117335	1	207925402	207968858	98	12	40000	0.36127	0.35895	CD46
ENSG00000174059	1	208057594	208084747	86	14	40000	1.4612	0.071983	CD34
ENSG00000076356	1	208195587	208417665	615	49	40000	1.6006	0.054737	PLXNA2
ENSG00000008118	1	209757062	209787283	102	15	40000	1.1383	0.12749	CAMK1G
ENSG00000196878	1	209788215	209825811	130	18	40000	-0.35669	0.63934	LAMB3
ENSG00000123689	1	209848765	209849733	4	2	40000	-0.50162	0.69203	G0S2
ENSG00000117594	1	209859510	209908295	97	12	40000	0.27673	0.39099	HSD11B1
ENSG00000009790	1	209929377	209955668	86	10	40000	-1.1616	0.87729	TRAF3IP3
ENSG00000162757	1	209955661	209957904	1	1	40000	-0.81723	0.7931	C1orf74
ENSG00000117595	1	209959036	209979465	62	8	40000	-2.0862	0.98152	IRF6
ENSG00000117597	1	210001352	210030910	118	12	40000	-0.29945	0.6177	DIEXF
ENSG00000143469	1	210111538	210337636	396	17	40000	-0.7303	0.7674	SYT14
ENSG00000082497	1	210406144	210419976	16	6	40000	-0.69167	0.75543	SERTAD4
ENSG00000054392	1	210501596	210849638	1390	95	40000	-0.16314	0.5648	HHAT
ENSG00000143473	1	210856555	211307457	1490	82	40000	-0.12422	0.54943	KCNH1
ENSG00000117625	1	211431719	211489727	202	24	40000	0.0044698	0.49822	RCOR3
ENSG00000082512	1	211499957	211548288	116	19	40000	1.0162	0.15476	TRAF5
ENSG00000198570	1	211649864	211666259	53	12	40000	0.86574	0.19332	RD3
ENSG00000170385	1	211744910	211752084	15	4	40000	0.87529	0.19071	SLC30A1
ENSG00000117650	1	211836114	211848960	33	8	40000	-0.82397	0.79502	NEK2
ENSG00000123684	1	211916799	212004114	315	21	40000	0.50848	0.30556	LPGAT1
ENSG00000143493	1	212113741	212208884	370	20	40000	-0.30769	0.62084	INTS7
ENSG00000143476	1	212208919	212280742	266	22	40000	-0.42517	0.66464	DTL
ENSG00000066027	1	212458879	212535200	184	21	40000	-0.56647	0.71446	PPP2R5A
ENSG00000065600	1	212537273	212588243	135	20	40000	-0.28975	0.614	TMEM206
ENSG00000117691	1	212606229	212619714	48	8	40000	0.28993	0.38593	NENF
ENSG00000162772	1	212738676	212794119	220	33	40000	0.86704	0.19296	ATF3
ENSG00000162771	1	212797789	212800120	7	4	40000	0.42954	0.33377	FAM71A
ENSG00000123685	1	212859760	212873327	49	12	40000	-0.022939	0.50915	BATF3
ENSG00000117697	1	212899495	212965124	315	13	40000	2.0625	0.019582	NSL1
ENSG00000203705	1	212965170	212989968	118	8	40000	2.3185	0.010211	TATDN3
ENSG00000185523	1	213003483	213020991	92	13	40000	2.396	0.0082873	C1orf227
ENSG00000162769	1	213031597	213072705	259	11	40000	1.3226	0.092987	FLVCR1
ENSG00000143494	1	213123862	213165379	122	18	40000	-0.025045	0.50999	VASH2
ENSG00000174606	1	213165524	213189168	34	7	40000	-0.26471	0.60438	ANGEL2
ENSG00000136643	1	213224589	213448116	290	16	40000	-0.92859	0.82345	RPS6KC1
ENSG00000117707	1	214156524	214214595	135	19	40000	1.1408	0.12699	PROX1
ENSG00000143499	1	214454445	214510474	202	23	40000	0.15527	0.43831	SMYD2
ENSG00000152104	1	214522039	214725792	802	54	40000	0.13201	0.44749	PTPN14
ENSG00000117724	1	214776538	214837931	203	18	40000	0.99048	0.16097	CENPF
ENSG00000082482	1	215179118	215410436	644	26	40000	-0.12786	0.55087	KCNK2
ENSG00000136636	1	215740735	215795149	28	11	40000	0.73445	0.23134	KCTD3
ENSG00000042781	1	215796236	216596738	2268	124	40000	0.6362	0.26232	USH2A
ENSG00000196482	1	216676588	217311097	2180	151	40000	1.5466	0.06098	ESRRG
ENSG00000092978	1	217600334	217804424	578	48	40000	0.80933	0.20916	GPATCH2
ENSG00000162814	1	217804666	218045038	759	31	40000	-0.1127	0.54486	SPATA17
ENSG00000067533	1	218458629	218511325	86	6	40000	0.6991	0.24224	RRP15
ENSG00000092969	1	218519577	218617961	214	35	40000	1.5256	0.063557	TGFB2
ENSG00000228208	1	218683438	218699320	59	3	40000	0.87006	0.19213	C1orf143
ENSG00000143353	1	219347186	219386207	70	12	40000	-0.24249	0.5958	LYPLAL1
ENSG00000196660	1	219858769	220131989	962	44	40000	-0.20694	0.58197	SLC30A10
ENSG00000136628	1	220141943	220220000	284	11	40000	-1.2668	0.89738	EPRS
ENSG00000162813	1	220230824	220263804	75	15	40000	-1.0339	0.84941	BPNT1
ENSG00000067704	1	220267444	220321380	114	14	40000	-0.73964	0.77024	IARS2
ENSG00000118873	1	220321635	220445796	250	20	40000	-1.5946	0.9446	RAB3GAP2
ENSG00000224867	1	220603286	220608023	26	5	40000	-1.8245	0.96596	AC096644.1
ENSG00000116141	1	220701568	220837803	260	13	40000	-0.19641	0.57785	MARK1
ENSG00000162817	1	220863187	220872499	38	8	40000	-0.47941	0.68418	C1orf115
ENSG00000117791	1	220921567	220958150	99	8	40000	0.45544	0.3244	MARC2
ENSG00000186205	1	220960101	220987735	101	22	40000	0.58619	0.27887	MARC1
ENSG00000136630	1	221051699	221058401	21	6	40000	-0.39933	0.65518	HLX
ENSG00000143507	1	221874766	221915518	80	17	40000	0.43246	0.3327	DUSP10
ENSG00000143512	1	222695602	222721445	105	7	40000	1.6008	0.054713	HHIPL2
ENSG00000143498	1	222731244	222763275	73	9	40000	0.92593	0.17724	TAF1A
ENSG00000154305	1	222791428	222841354	121	12	40000	0.59481	0.27598	MIA3
ENSG00000186063	1	222841355	222886552	83	15	40000	0.21071	0.41656	AIDA
ENSG00000162819	1	222885895	222908538	35	10	40000	0.68625	0.24628	BROX
ENSG00000197520	1	222910549	222924147	20	5	40000	0.51257	0.30413	FAM177B
ENSG00000154309	1	222988406	223179337	585	33	40000	0.29082	0.38559	DISP1
ENSG00000187554	1	223282748	223316624	105	9	40000	-1.409	0.92058	TLR5
ENSG00000143502	1	223394161	223537544	325	20	40000	-0.88942	0.81311	SUSD4
ENSG00000178395	1	223566715	223568812	6	1	40000	0.42665	0.33482	C1orf65
ENSG00000203697	1	223711349	223853436	289	25	40000	-0.91543	0.82002	CAPN8
ENSG00000162909	1	223889295	223963720	237	15	40000	-0.40065	0.65566	CAPN2
ENSG00000143514	1	223967601	224033674	142	12	40000	-0.5107	0.69522	TP53BP2
ENSG00000269358	1	224215760	224216371	3	1	40000	-0.097264	0.53874	AC138393.1
ENSG00000143756	1	224301789	224349749	137	11	40000	-0.0463	0.51846	FBXO28
ENSG00000143753	1	224363458	224381143	51	9	40000	-0.4398	0.66996	DEGS1
ENSG00000143748	1	224415036	224518089	208	18	40000	-0.02784	0.51111	NVL
ENSG00000143771	1	224544552	224567161	41	5	40000	-0.89728	0.81522	CNIH4
ENSG00000162923	1	224572845	224624735	84	7	40000	-1.3227	0.90704	WDR26
ENSG00000143786	1	224622362	224928251	818	37	40000	-0.20474	0.58111	CNIH3
ENSG00000185842	1	225083964	225586996	1670	30	40000	0.55228	0.29038	DNAH14
ENSG00000143815	1	225589204	225616627	76	14	40000	1.4659	0.071343	LBR
ENSG00000203691	1	225600404	225602040	4	2	40000	0.71672	0.23677	AC092811.1
ENSG00000154380	1	225674537	225840844	397	15	40000	2.1327	0.016476	ENAH
ENSG00000143742	1	225965531	225978168	38	8	40000	1.3512	0.088318	SRP9
ENSG00000143819	1	225997794	226033260	133	33	40000	0.87809	0.18995	EPHX1
ENSG00000196187	1	226033237	226070069	123	14	40000	-0.36751	0.64338	TMEM63A
ENSG00000243709	1	226073982	226099082	96	12	40000	0.6476	0.25862	LEFTY1
ENSG00000255835	1	226074396	226111978	123	17	40000	0.76074	0.22341	RP4-559A3.7
ENSG00000143811	1	226107578	226111978	8	4	40000	1.3271	0.09224	PYCR2
ENSG00000143768	1	226124298	226129189	8	3	40000	1.6535	0.049111	LEFTY2
ENSG00000143751	1	226170403	226187032	18	6	40000	0.85964	0.19499	SDE2
ENSG00000163041	1	226249552	226259702	13	6	40000	1.7957	0.036268	H3F3A
ENSG00000182827	1	226332380	226374431	93	13	40000	0.59029	0.2775	ACBD3
ENSG00000185155	1	226411319	226414755	2	1	40000	-0.7636	0.77745	MIXL1
ENSG00000183814	1	226418850	226497570	148	19	40000	-0.27876	0.60979	LIN9
ENSG00000143799	1	226548392	226595780	124	11	40000	1.6062	0.054118	PARP1
ENSG00000203685	1	226736501	226796915	188	28	40000	0.27573	0.39138	C1orf95
ENSG00000143772	1	226819391	226927024	202	31	40000	-0.20085	0.57959	ITPKB
ENSG00000143801	1	227057885	227083806	72	9	40000	0.86229	0.19427	PSEN2
ENSG00000163050	1	227085237	227175246	231	42	40000	0.50767	0.30584	ADCK3
ENSG00000143776	1	227177566	227506175	1809	23	40000	0.82161	0.20565	CDC42BPA
ENSG00000181450	1	227751244	227865144	280	15	40000	0.177	0.42976	ZNF678
ENSG00000143740	1	227916240	227968927	141	17	40000	1.4145	0.0786	SNAP47
ENSG00000081692	1	227918126	227923112	15	6	40000	1.1371	0.12776	JMJD4
ENSG00000185888	1	228003394	228034171	109	17	40000	-2.0763	0.98107	PRSS38
ENSG00000143816	1	228106357	228135599	85	10	40000	-0.96296	0.83222	WNT9A
ENSG00000154342	1	228194752	228248961	97	12	40000	-0.17276	0.56858	WNT3A
ENSG00000143761	1	228270361	228286912	27	7	40000	0.0087174	0.49652	ARF1
ENSG00000143793	1	228288427	228293112	4	2	40000	-0.69985	0.75799	C1orf35
ENSG00000162910	1	228294380	228297013	2	1	40000	-0.70146	0.75849	MRPL55
ENSG00000143774	1	228327663	228336685	14	5	40000	-0.64522	0.74061	GUK1
ENSG00000198835	1	228337553	228347527	11	4	40000	0.45675	0.32392	GJC2
ENSG00000181873	1	228353516	228369958	18	4	40000	-0.2863	0.61268	IBA57
ENSG00000162913	1	228391207	228401365	21	4	40000	0.40575	0.34246	C1orf145
ENSG00000154358	1	228395831	228566577	491	24	40000	0.63593	0.26241	OBSCN
ENSG00000154370	1	228581374	228594541	23	6	40000	0.75882	0.22398	TRIM11
ENSG00000162931	1	228595641	228604562	11	3	40000	0.82004	0.2061	TRIM17
ENSG00000168148	1	228612546	228613026	2	1	40000	1.3547	0.087758	HIST3H3
ENSG00000168159	1	228674762	228683467	24	7	40000	0.27266	0.39256	RNF187
ENSG00000116574	1	228870824	228882416	45	6	40000	0.50904	0.30536	RHOU
ENSG00000177800	1	229385383	229387557	3	2	40000	0.48395	0.31421	TMEM78
ENSG00000168118	1	229406822	229441641	74	7	40000	-1.1765	0.88031	RAB4A
ENSG00000213029	1	229440129	229441248	1	1	40000	-1.7866	0.963	SPHAR
ENSG00000154429	1	229456758	229479041	55	8	40000	-0.9058	0.81748	CCSAP
ENSG00000143632	1	229566992	229569845	6	2	40000	1.732	0.041638	ACTA1
ENSG00000069248	1	229577045	229644103	150	7	40000	1.401	0.080608	NUP133
ENSG00000135776	1	229652329	229694442	73	9	40000	0.77056	0.22048	ABCB10
ENSG00000135801	1	229728858	229761794	83	10	40000	0.40393	0.34313	TAF5L
ENSG00000135763	1	229761981	229795946	67	8	40000	0.49047	0.3119	URB2
ENSG00000143641	1	230193536	230417870	829	57	40000	0.36572	0.35729	GALNT2
ENSG00000177614	1	230457392	230561475	408	38	40000	1.1615	0.12273	PGBD5
ENSG00000135775	1	230778235	230829728	178	27	40000	0.4594	0.32297	COG2
ENSG00000135744	1	230838269	230850043	49	9	40000	-1.0374	0.85022	AGT
ENSG00000135773	1	230883130	230937749	258	22	40000	1.1209	0.13117	CAPN9
ENSG00000119280	1	230972865	231005335	104	18	40000	0.1285	0.44888	C1orf198
ENSG00000143643	1	231041989	231114621	280	17	40000	1.1551	0.12403	TTC13
ENSG00000173409	1	231114727	231136341	64	8	40000	0.61253	0.27009	ARV1
ENSG00000182118	1	231154704	231175992	113	20	40000	-0.60425	0.72716	FAM89A
ENSG00000119283	1	231297858	231357302	180	27	40000	0.50254	0.30764	TRIM67
ENSG00000143633	1	231359509	231376933	35	8	40000	1.2346	0.10849	C1orf131
ENSG00000116906	1	231376953	231413719	81	7	40000	2.2675	0.011681	GNPAT
ENSG00000116903	1	231468480	231473598	11	3	40000	1.5181	0.06449	EXOC8
ENSG00000010072	1	231472850	231490769	45	5	40000	1.7863	0.037022	SPRTN
ENSG00000135766	1	231499497	231560790	310	8	40000	2.0556	0.01991	EGLN1
ENSG00000116918	1	231664399	231702270	53	11	40000	1.0838	0.13923	TSNAX
ENSG00000270106	1	231664399	231954990	655	54	40000	0.8169	0.20699	TSNAX-DISC1
ENSG00000162946	1	231762561	232177018	1166	102	40000	0.21027	0.41673	DISC1
ENSG00000116991	1	232533711	232697304	449	29	40000	1.7167	0.043017	SIPA1L2
ENSG00000212916	1	232940643	232946092	11	3	40000	-1.2717	0.89825	MAP10
ENSG00000135778	1	233086351	233119628	86	10	40000	1.4779	0.069712	NTPCR
ENSG00000135749	1	233119181	233431459	1173	60	40000	0.81827	0.2066	PCNXL2
ENSG00000143674	1	233463514	233520894	215	22	40000	-1.3429	0.91035	MLK4
ENSG00000135750	1	233749750	233808258	187	34	40000	-0.62856	0.73518	KCNK1
ENSG00000183780	1	234040679	234460262	1563	106	40000	1.5665	0.058618	SLC35F3
ENSG00000168275	1	234509202	234519795	45	4	40000	-1.2979	0.90283	COA6
ENSG00000059588	1	234527059	234614849	441	44	40000	0.33628	0.36833	TARBP1
ENSG00000168264	1	234740015	234745271	11	4	40000	0.088352	0.4648	IRF2BP2
ENSG00000173726	1	235272651	235292251	45	6	40000	0.11318	0.45494	TOMM20
ENSG00000188739	1	235294498	235324772	61	7	40000	0.38984	0.34833	RBM34
ENSG00000054267	1	235294949	235491534	478	14	40000	2.3444	0.0095282	ARID4B
ENSG00000152904	1	235490665	235507847	39	6	40000	2.5226	0.0058243	GGPS1
ENSG00000116957	1	235530675	235612283	262	19	40000	1.2347	0.10848	TBCE
ENSG00000162885	1	235613238	235667781	129	11	40000	-0.017767	0.50709	B3GALNT2
ENSG00000168243	1	235710987	235814054	357	32	40000	1.2468	0.10624	GNG4
ENSG00000143669	1	235824341	236046940	283	12	40000	-0.47105	0.6812	LYST
ENSG00000116962	1	236139130	236228462	254	23	40000	1.6499	0.049477	NID1
ENSG00000077585	1	236305832	236385165	246	19	40000	1.4659	0.071337	GPR137B
ENSG00000086619	1	236378855	236445319	385	12	40000	1.1667	0.12167	ERO1LB
ENSG00000186197	1	236511562	236648214	611	37	40000	-0.08538	0.53402	EDARADD
ENSG00000116977	1	236681300	236716281	229	6	40000	1.1063	0.1343	LGALS8
ENSG00000119285	1	236712305	236767804	317	12	40000	1.166	0.12181	HEATR1
ENSG00000077522	1	236849754	236927931	276	26	40000	2.7767	0.0027459	ACTN2
ENSG00000116984	1	236958610	237067281	284	12	40000	-0.16983	0.56743	MTR
ENSG00000198626	1	237205505	237997288	2822	185	40000	1.3054	0.095884	RYR2
ENSG00000116996	1	238045705	238054094	31	6	40000	-0.28779	0.61325	ZP4
ENSG00000270188	1	238107024	238108575	10	2	40000	0.66843	0.25193	MTRNR2L11
ENSG00000133019	1	239549865	240078750	1356	89	40000	1.1037	0.13486	CHRM3
ENSG00000155816	1	240177648	240638489	1761	90	40000	1.659	0.048554	FMN2
ENSG00000268365	1	240629183	240643504	52	6	40000	-1.0401	0.85086	AL646016.1
ENSG00000180875	1	240652873	240775449	281	41	40000	0.61895	0.26797	GREM2
ENSG00000182901	1	240931554	241520530	1988	148	40000	1.9499	0.025593	RGS7
ENSG00000091483	1	241660903	241683061	37	9	40000	-0.87073	0.80805	FH
ENSG00000117009	1	241695434	241758944	208	38	40000	-0.36747	0.64336	KMO
ENSG00000054277	1	241753404	241840678	214	37	40000	0.19155	0.42405	OPN3
ENSG00000203668	1	241792155	241799232	16	7	40000	0.88408	0.18833	CHML
ENSG00000162843	1	241815580	241965435	479	38	40000	1.242	0.10712	WDR64
ENSG00000174371	1	242011269	242058450	229	20	40000	-0.4555	0.67562	EXO1
ENSG00000197769	1	242158792	242162375	11	2	40000	-1.4853	0.93127	MAP1LC3C
ENSG00000180287	1	242246288	242687998	1812	98	40000	1.033	0.15081	PLD5
ENSG00000143702	1	243287730	243418650	194	17	40000	-0.052354	0.52088	CEP170
ENSG00000269795	1	243388058	243395911	20	5	40000	-0.076257	0.53039	AC092782.1
ENSG00000054282	1	243419320	243663394	427	33	40000	0.48368	0.31431	SDCCAG8
ENSG00000117020	1	243651535	244014381	529	19	40000	-0.12028	0.54787	AKT3
ENSG00000179456	1	244214585	244220778	1	1	40000	1.5867	0.05629	ZBTB18
ENSG00000268146	1	244227632	244231211	5	2	40000	1.2783	0.10058	AL590483.1
ENSG00000173728	1	244515937	244552965	147	16	40000	-2.2723	0.98847	C1orf100
ENSG00000035687	1	244571796	244615436	117	18	40000	-0.37006	0.64433	ADSS
ENSG00000179397	1	244617679	244804479	586	22	40000	1.5427	0.06145	C1orf101
ENSG00000121644	1	244816237	244872335	113	12	40000	-1.6259	0.94801	DESI2
ENSG00000203667	1	244998624	245008359	22	3	40000	-0.66618	0.74735	COX20
ENSG00000153187	1	245014468	245027844	14	3	40000	-0.57685	0.71798	HNRNPU
ENSG00000272195	1	245132652	245134390	7	1	40000	-0.51737	0.69755	RP11-156E8.1
ENSG00000203666	1	245133007	245290466	445	18	40000	-1.3035	0.9038	EFCAB2
ENSG00000162849	1	245318287	245872733	2096	170	40000	3.0968	0.00097803	KIF26B
ENSG00000185420	1	245912642	246670614	3627	92	40000	0.0877	0.46506	SMYD3
ENSG00000162851	1	246703862	246729626	170	17	40000	0.27851	0.39031	TFB2M
ENSG00000162852	1	246729746	246831886	329	27	40000	-0.4403	0.67014	CNST
ENSG00000143653	1	246887349	246931439	139	16	40000	0.83536	0.20176	SCCPDH
ENSG00000153207	1	247002400	247095280	233	24	40000	-0.63489	0.73725	AHCTF1
ENSG00000197472	1	247108849	247171395	238	26	40000	0.39587	0.3461	ZNF695
ENSG00000135747	1	247108849	247242113	653	25	40000	0.71889	0.2361	ZNF670
ENSG00000188295	1	247263264	247267674	12	3	40000	1.2825	0.099841	ZNF669
ENSG00000221953	1	247273462	247275719	16	5	40000	0.30436	0.38042	C1orf229
ENSG00000196418	1	247285277	247335318	182	16	40000	0.48643	0.31333	ZNF124
ENSG00000162714	1	247460714	247495148	92	11	40000	0.72639	0.2338	ZNF496
ENSG00000162711	1	247579458	247612410	155	32	40000	-0.17316	0.56874	NLRP3
ENSG00000177535	1	247614255	247615308	6	2	40000	0.056163	0.47761	OR2B11
ENSG00000169224	1	247670360	247740992	237	38	40000	1.1427	0.12658	GCSAML
ENSG00000196242	1	247693434	247697141	13	4	40000	0.54648	0.29237	OR2C3
ENSG00000177489	1	247751662	247752615	4	2	40000	0.96241	0.16792	OR2G2
ENSG00000177476	1	247768856	247769838	4	2	40000	-0.74051	0.7705	OR2G3
ENSG00000197437	1	247835320	247836365	6	2	40000	-0.58156	0.71957	OR13G1
ENSG00000169214	1	247875045	247876105	7	3	40000	-0.8294	0.79656	OR6F1
ENSG00000241128	1	247886401	247887345	4	2	40000	-0.15689	0.56233	OR14A2
ENSG00000221888	1	247920676	247921982	3	1	40000	-0.88078	0.81078	OR1C1
ENSG00000196772	1	247978102	247979031	3	1	40000	0.31025	0.37818	OR14A16
ENSG00000197591	1	248004199	248005254	8	1	40000	-0.048564	0.51937	OR11L1
ENSG00000162722	1	248020501	248041507	95	12	40000	0.081673	0.46745	TRIM58
ENSG00000238243	1	248031277	248060449	141	20	40000	-1.1649	0.87798	OR2W3
ENSG00000177462	1	248084320	248085258	12	4	40000	-0.55855	0.71177	OR2T8
ENSG00000177275	1	248097071	248098057	1	1	40000	-0.22703	0.5898	OR2AJ1
ENSG00000196071	1	248100493	248264224	530	22	40000	-2.2354	0.9873	OR2L13
ENSG00000196936	1	248112160	248113098	8	3	40000	-0.52354	0.6997	OR2L8
ENSG00000187080	1	248128535	248129641	4	2	40000	0.13716	0.44545	OR2AK2
ENSG00000197454	1	248185250	248186188	3	2	40000	-1.0993	0.86419	OR2L5
ENSG00000203663	1	248201474	248202607	1	1	40000	-0.83912	0.7993	OR2L2
ENSG00000198128	1	248223984	248224922	8	2	40000	-0.48357	0.68565	OR2L3
ENSG00000162727	1	248308450	248309388	3	2	40000	-0.77643	0.78125	OR2M5
ENSG00000198601	1	248343288	248344331	2	1	40000	0.90898	0.18168	OR2M2
ENSG00000228198	1	248366332	248367392	2	1	40000	-0.18636	0.57392	OR2M3
ENSG00000171180	1	248402231	248403166	1	1	40000	0.47554	0.3172	OR2M4
ENSG00000177212	1	248436073	248437138	1	1	40000	-0.8092	0.7908	OR2T33
ENSG00000177201	1	248457918	248458880	7	2	40000	0.3209	0.37414	OR2T12
ENSG00000177186	1	248486894	248487899	7	2	40000	-0.26722	0.60535	OR2M7
ENSG00000177174	1	248512077	248513015	6	2	40000	-0.15672	0.56227	OR14C36
ENSG00000196944	1	248524883	248525929	8	1	40000	1.0121	0.15575	OR2T4
ENSG00000198104	1	248550910	248551836	4	1	40000	0.98752	0.1617	OR2T6
ENSG00000175143	1	248569296	248570405	1	1	40000	-0.24301	0.596	OR2T1
ENSG00000227152	1	248604508	248605434	2	1	40000	0.83676	0.20136	OR2T7
ENSG00000196539	1	248636627	248637634	1	1	40000	-0.48652	0.6867	OR2T3
ENSG00000188558	1	248684916	248685964	1	1	40000	1.1547	0.1241	OR2G6
ENSG00000183310	1	248737022	248738080	4	1	40000	1.7343	0.041429	OR2T34
ENSG00000183130	1	248789420	248790491	1	1	40000	0.23372	0.4076	OR2T11
ENSG00000177151	1	248801588	248802559	1	1	40000	0.45821	0.3234	OR2T35
ENSG00000189181	1	248844628	248845629	5	1	40000	-1.9279	0.97307	OR14I1
ENSG00000175137	1	249104648	249120832	26	4	40000	0.75758	0.22435	SH3BP5L
ENSG00000171161	1	249132409	249143716	11	3	40000	1.1362	0.12794	ZNF672
ENSG00000171163	1	249144205	249153343	10	2	40000	0.74419	0.22838	ZNF692
ENSG00000185220	1	249200395	249214145	13	4	40000	0.93982	0.17366	PGBD2
ENSG00000184731	2	38814	46870	13	5	40000	1.2461	0.10637	FAM110C
ENSG00000035115	2	217730	266398	97	9	40000	1.4683	0.071005	SH3YL1
ENSG00000143727	2	264140	278283	27	4	40000	1.4253	0.077038	ACP1
ENSG00000189292	2	279558	288851	19	4	40000	1.5954	0.05531	FAM150B
ENSG00000151353	2	667335	677439	27	5	40000	-2.2269	0.98702	TMEM18
ENSG00000172554	2	946554	1371385	2134	65	40000	-1.1381	0.87247	SNTG2
ENSG00000115705	2	1377995	1547483	754	38	40000	1.1168	0.13204	TPO
ENSG00000130508	2	1635659	1748624	417	50	40000	2.5031	0.006156	PXDN
ENSG00000186487	2	1792885	2335032	1699	85	40000	-0.10275	0.54092	MYT1L
ENSG00000032389	2	3192696	3381653	819	28	40000	-0.45152	0.67419	TSSC1
ENSG00000171853	2	3383446	3488865	314	25	40000	1.1114	0.1332	TRAPPC12
ENSG00000182551	2	3501132	3523507	107	6	40000	-0.84149	0.79996	ADI1
ENSG00000255767	2	3579574	3595547	59	12	40000	1.1812	0.11876	RP13-512J5.1
ENSG00000171865	2	3592383	3606206	51	11	40000	0.84123	0.20011	RNASEH1
ENSG00000171863	2	3622795	3628509	27	7	40000	-0.44552	0.67203	RPS7
ENSG00000118004	2	3642426	3692048	191	17	40000	-1.5516	0.93962	COLEC11
[truncated: 16,843 more rows]

## Sheet: Table S2
Table S2：Functional Pathways Enriched in ASD Pathogenesis
Gene Set	N genes	Beta	Beta STD	SE	P
GO_cc:go_extrinsic_component_of_postsynaptic_membrane	8	1.3241	0.027279	0.29682	4.1082e-06
GO_bp:go_trabecula_morphogenesis	48	0.48795	0.024598	0.13071	9.4937e-05
GO_cc:go_extrinsic_component_of_synaptic_membrane	12	0.90593	0.022856	0.25064	0.00015092
GO_bp:go_extraembryonic_membrane_development	9	1.2112	0.026467	0.34905	0.00026083
GO_bp:go_bone_trabecula_morphogenesis	13	0.76037	0.019967	0.22416	0.00034765
GO_cc:go_extrinsic_component_of_postsynaptic_specialization_membrane	5	1.1904	0.01939	0.35119	0.00035073
GO_bp:go_cerebellar_purkinje_cell_layer_formation	9	0.98374	0.021496	0.2955	0.00043667
GO_cc:go_myelin_sheath_abaxonal_region	6	0.96917	0.017293	0.29265	0.00046463
GO_bp:go_membrane_depolarization_during_av_node_cell_action_potential	5	1.4945	0.024343	0.45715	0.00054049
GO_mf:go_protein_serine_threonine_phosphatase_activity	71	0.34703	0.021264	0.10664	0.00056961

## Sheet: Table S3
Table S3：Genes Significantly Associated with ASD Identified by TWAS
ID	CHR	P0	P1	HSQ	BEST.GWAS.ID	BEST.GWAS.Z	EQTL.ID	EQTL.R2	EQTL.Z	EQTL.GWAS.Z	NSNP	NWGT	MODEL	MODELCV.R2	MODELCV.PV	TWAS.Z	TWAS.P
ENSG00000071655	19	1592800	1592801	0.3276	rs10416239	3.17	rs4807120	0.077	4.41	-0.62807	364	48	enet	0.1	0.00021	-1.97922	0.04779
ENSG00000261342	19	2729326	2729327	0.259	rs6510701	3.25	rs3745814	0.07787	3.86	-2.57581	440	1	top1	0.078	0.0012	-2.57581	0.01
ENSG00000130312	19	17292831	17292832	0.2764	rs973905	2.75	rs6903	0.19356	4.92	-2.29783	423	1	top1	0.19	3.3e-07	-2.29783	0.02157
ENSG00000105700	19	18557761	18557762	0.2323	rs273506	2.84	rs2302055	0.07942	4.79	-2.13591	370	370	susie	0.15	8e-06	-2.32111	0.02028
ENSG00000261824	19	27793893	27793894	0.283	rs8189845	4.12	rs7254577	0.12282	-4.34	2.40514	289	1	top1	0.12	5.5e-05	-2.40514	0.01617
ENSG00000105258	19	36114250	36114251	0.2709	rs6510512	-3.06	rs10425700	0.18492	-5.02	-2.20773	338	1	top1	0.18	6.3e-07	2.20773	0.02726
ENSG00000232677	19	36331717	36331718	0.3446	rs6510512	-3.06	rs2438514	0.17507	5.9	-1.61454	303	45	enet	0.26	2.6e-09	-2.12099	0.03392
ENSG00000267892	19	38738347	38738348	0.3435	rs11667030	2.3	rs7253187	0.03892	-3.92	1.75882	401	30	enet	0.044	0.012	-2.34022	0.01927
ENSG00000183207	19	48993447	48993448	0.4436	rs414299	2.99	rs3764622	0.25613	-5.71	2.37239	423	6	lasso	0.29	1.8e-10	-2.12256	0.03379
ENSG00000269001	19	53197110	53197111	0.2677	rs4334413	-3.06	rs7247982	0.05984	4.64	-1.87223	472	22	enet	0.13	3.5e-05	-2.75587	0.00585
ENSG00000241015	19	53431983	53431984	0.5801	rs4334413	-3.06	rs8102929	0.38918	6.83	-2.01108	482	5	lasso	0.42	6.3e-16	-2.37997	0.01731
ENSG00000283103	19	58326932	58326933	0.2952	rs12986387	2.99	rs8110941	0.07418	4.24	-1.92952	324	12	lasso	0.1	0.00025	-2.10955	0.0349
ENSG00000171574	19	58401503	58401504	0.2864	rs12986387	2.99	rs11671591	0.05761	-4.05	2.9342	303	303	susie	0.095	0.00038	-2.54549	0.01091
ENSG00000215912	1	2801716	2801717	0.2098	rs4648360	-3.352	rs2296443	0.06496	-3.98	-1.8189	365	365	susie	0.096	0.00034	2.71048	0.00672
ENSG00000270171	1	7694843	7694844	0.5945	rs7542367	-2.94	rs12756299	0.548628	-8.12	-2.0291	462	1	top1	0.55	3.7e-22	2.02906	0.04245
ENSG00000186715	1	16770236	16770237	0.3652	rs1005753	2.246	rs7513616	0.200475	-5.21	-2.0345	290	290	susie	0.21	9.7e-08	1.98944	0.04665
ENSG00000117122	1	16980834	16980835	0.2494	rs4625336	-2.492	rs926702	0.099382	-4.37	2.087	344	1	top1	0.099	0.00028	-2.08704	0.03688
ENSG00000188672	1	25430191	25430192	0.4088	rs2982292	-3.374	rs3091242	0.279097	-6.15	-3.1004	375	1	top1	0.28	4e-10	3.10039	0.00193
ENSG00000130695	1	26234152	26234153	0.2469	rs2246979	-3.329	rs4585968	0.063125	4.17	1.8969	426	7	lasso	0.09	0.00052	2.01446	0.04396
ENSG00000174950	1	27383379	27383380	0.1703	rs12567637	-3.316	rs2251670	0.059426	3.65	2.3668	229	229	susie	0.066	0.0028	2.40093	0.01635
ENSG00000084072	1	39692181	39692182	0.6754	rs501523	2.869	rs12074147	0.513131	7.85	-1.9162	380	19	enet	0.54	1.7e-21	-2.0567	0.03972
ENSG00000164008	1	42767268	42767269	0.4081	rs17381650	-3.341	rs11210712	0.183247	-5.93	-2.0063	415	18	enet	0.21	6.9e-08	2.28765	0.02216
ENSG00000228452	1	42776789	42776790	0.2375	rs17381650	-3.341	rs11210712	0.041478	4.74	-2.0063	416	13	enet	0.1	0.00023	-2.06532	0.03889
ENSG00000177868	1	42816803	42816804	0.294	rs17381650	-3.341	rs323719	0.342608	6.64	-2.6553	430	430	susie	0.36	4.7e-13	-2.6288	0.00857
ENSG00000159479	1	43389807	43389808	0.2203	rs2039529	3.581	rs3120276	-0.003482	3.17	1.4155	457	457	susie	0.017	0.086	2.48644	0.0129
ENSG00000132781	1	45338655	45338656	0.1801	rs12049503	-3.768	rs10789463	0.122095	-4.22	-2.8553	284	2	lasso	0.12	5.3e-05	2.85492	0.0043
ENSG00000134744	1	52553486	52553487	0.2419	rs7537734	-3.207	rs1047619	0.171265	5.49	-2.5524	253	253	susie	0.18	9.3e-07	-3.03637	0.00239
ENSG00000272864	1	74699332	74699333	0.3425	rs1526506	-3.679	rs6662846	0.315375	-6.42	2.3023	371	371	susie	0.32	9.2e-12	-2.25498	0.02413
ENSG00000067208	1	92792403	92792404	0.1928	rs11164854	-2.974	rs2031494	0.037034	4.02	2.0177	265	22	lasso	0.071	0.0019	2.06208	0.0392
ENSG00000237188	1	147172770	147172771	0.2159	rs10900332	-3.521	rs6703187	0.037459	4.11	-2.2916	366	6	lasso	0.038	0.019	-1.96274	0.04968
ENSG00000180867	1	147178112	147178113	0.1193	rs10900332	-3.521	rs6703187	0.041425	4	-2.2916	370	370	susie	0.06	0.0041	-2.61228	0.00899
ENSG00000169231	1	155207980	155207981	0.5039	rs1777930	-2.849	rs2066981	0.009654	-3.84	-2.0072	335	35	enet	0.075	0.0015	2.37329	0.01763
ENSG00000058085	1	183186237	183186238	0.2895	rs12078468	-2.979	rs2276543	0.34876	6.47	-1.9998	445	1	top1	0.35	9.4e-13	-1.99976	0.04553
ENSG00000260088	1	200669506	200669507	0.639	rs885197	-2.968	rs3806358	0.514685	-7.83	-2.3331	527	527	susie	0.52	1.2e-20	1.97462	0.04831
ENSG00000118197	1	200669968	200669969	0.3337	rs885197	-2.968	rs12126676	0.187091	-5.3	2.5138	526	4	lasso	0.19	3e-07	-2.387	0.01699
ENSG00000163041	1	226061876	226061877	0.3727	rs712062	3.483	rs3768543	0.310707	6.47	-2.5091	383	1	top1	0.31	2.8e-11	-2.50914	0.0121
ENSG00000135773	1	230747383	230747384	0.4171	rs16851486	-2.837	rs12059555	0.103732	5.13	1.5579	685	18	enet	0.21	1.2e-07	2.67098	0.00756
ENSG00000170745	2	17877846	17877847	0.2599	rs17380121	-3.2	rs13032717	0.138158	4.84	-2.6833	498	498	susie	0.15	8.7e-06	-2.4331	0.01497
ENSG00000138031	2	24919838	24919839	0.1561	rs2012222	-3.24	rs6726261	-0.008545	-3.29	-2.06942	319	319	susie	0.0059	0.19	3.28095	0.00103
ENSG00000180398	2	46941854	46941855	0.3117	rs11690921	-3.1	rs11890177	0.291824	-5.97	2.01123	552	1	top1	0.29	1.4e-10	-2.01123	0.0443
ENSG00000115380	2	55924138	55924139	0.3837	rs888281	-3.47	rs1432547	0.029798	-4.15	-1.30772	466	17	enet	0.15	7.9e-06	2.22662	0.02597
ENSG00000080345	2	151409882	151409883	0.2393	rs10197940	-3.25	rs10197940	0.168725	-5.13	-3.24997	398	1	top1	0.17	2.1e-06	3.24997	0.00115
ENSG00000118997	2	196068811	196068812	0.2753	rs7583382	2.73	rs1568366	0.179689	5.49	2.00028	381	381	susie	0.22	6.4e-08	1.9853	0.04711
ENSG00000064012	2	201233442	201233443	0.1542	rs7578456	-4.5	rs4035021	0.002066	3.58	-0.54474	350	6	lasso	0.014	0.1	-2.274	0.02297
ENSG00000155749	2	201357397	201357398	0.2725	rs7578456	-4.5	rs1035142	0.203715	4.99	-2.73727	346	1	top1	0.2	1.5e-07	-2.73727	0.0062
ENSG00000144426	2	203014878	203014879	0.1212	rs4675310	2.78	rs2469950	0.103749	3.94	2.0899	254	1	top1	0.1	0.00021	2.0899	0.03663
ENSG00000138363	2	215311816	215311817	0.3199	rs1250258	2.55	rs16853697	0.07407	-5.21	-1.92971	464	8	lasso	0.25	4.1e-09	2.38347	0.01715
ENSG00000271964	3	16314438	16314439	0.2846	rs7625233	-3.86	rs842246	0.153519	4.77	-2.0646	552	1	top1	0.15	6.3e-06	-2.0646	0.03896
ENSG00000164048	3	48241099	48241100	0.3158	rs12107418	-3.2	rs936426	0.237369	5.81	2.46741	244	4	lasso	0.25	3.6e-09	2.3876	0.01696
ENSG00000228638	3	48291374	48291375	0.0972	rs12107418	-3.2	rs3197223	0.101811	-3.71	2.32889	252	1	top1	0.1	0.00024	-2.3289	0.01986
ENSG00000178252	3	49007154	49007155	0.155	rs1134043	-4.03	rs4513485	0.106808	4.53	-2.30599	261	261	susie	0.13	3.4e-05	-2.3394	0.01931
ENSG00000173531	3	49689497	49689498	0.3659	rs11716445	-3.86	rs2329020	0.066121	4.28	-2.78246	313	38	enet	0.11	0.00019	-2.3169	0.02051
ENSG00000114841	3	52316318	52316319	0.1495	rs4481150	-3.76	rs352143	0.023985	-3.91	2.04579	351	1	top1	0.024	0.051	-2.0458	0.04078
ENSG00000055955	3	52830738	52830739	0.3582	rs4481150	-3.76	rs6445538	0.388707	7.07	2.35809	387	387	susie	0.4	7.6e-15	2.4322	0.01501
ENSG00000180376	3	56557160	56557161	0.3314	rs2029466	3.29	rs6791987	0.175835	-4.89	2.52137	435	1	top1	0.18	1.2e-06	-2.5214	0.01169
ENSG00000163602	3	72446620	72446621	0.2773	rs7649077	-3.35	rs4677143	0.012712	3.7	-1.33599	491	491	susie	0.069	0.0023	-2.8431	0.00447
ENSG00000163913	3	129440179	129440180	0.4167	rs10934891	-3.08	rs4429625	0.335463	-6.69	-1.99476	275	275	susie	0.35	5.5e-13	2.0607	0.03933
ENSG00000233885	3	183810473	183810474	0.3803	rs7627615	3.38	rs897604	0.324312	-6.78	2.57267	474	474	susie	0.33	7.2e-12	-2.6057	0.00917
ENSG00000156931	3	184812142	184812143	0.3379	rs4074989	-3.67	rs16859583	0.203661	5.33	1.98024	426	1	top1	0.2	1.6e-07	1.9802	0.04768
ENSG00000230732	3	196912645	196912646	0.336	rs9822086	2.92	rs4916567	0.097113	-4.89	-2.85456	444	23	enet	0.17	2.6e-06	2.506	0.01221
ENSG00000090316	4	1289850	1289851	0.175	rs798726	-3.12	rs1265922	0.022968	-3.98	1.60818	385	385	susie	0.038	0.019	-2.371	0.01774
ENSG00000163945	4	1347265	1347266	0.415	rs798726	-3.12	rs3755920	0.119311	-5.17	-2.92038	373	14	enet	0.16	3.9e-06	2.2549	0.02414
ENSG00000053900	4	25377212	25377213	0.362	rs11721800	-3.13	rs7684466	0.219999	6.03	1.94186	539	539	susie	0.27	7.8e-10	2.0437	0.04099
ENSG00000240005	4	26860598	26860599	0.599	rs6831198	-3.42	rs4505809	0.462661	7.51	-2.22988	369	1	top1	0.46	1.1e-17	-2.2299	0.02576
ENSG00000014824	4	41990471	41990472	0.442	rs13103909	3.88	rs4377621	0.002658	4.11	3.25933	424	44	enet	0.13	4.1e-05	2.6354	0.0084
ENSG00000269949	4	56961372	56961373	0.272	rs6853593	3.06	rs11727819	0.081091	-4.14	-2.79587	541	541	susie	0.11	0.00011	2.6992	0.00695
ENSG00000138750	4	76148514	76148515	0.296	rs10518147	2.59	rs7664821	0.110966	4.84	-1.80734	481	481	susie	0.12	6.4e-05	-1.9612	0.04986
ENSG00000246090	4	99088856	99088857	0.241	rs6827292	-3.13	rs1800759	0.014588	-3.7	0.35229	496	31	enet	0.05	0.0081	-2.2538	0.02421
ENSG00000254531	4	101347779	101347780	0.281	rs3729663	-3.63	rs2471674	0.068059	-5.28	-1.99325	356	19	enet	0.21	9.4e-08	2.2377	0.02524
ENSG00000164039	4	103099882	103099883	0.143	rs227375	4.22	rs6830624	0.140642	4.24	2.27901	326	1	top1	0.14	1.6e-05	2.279	0.02267
ENSG00000271892	5	17107788	17107789	0.3231	rs716555	-3.78	rs632754	0.157648	5.71	2.0539	420	6	lasso	0.17	1.4e-06	2.127	0.03342
ENSG00000247796	5	53109841	53109842	0.2726	rs153602	-4.07	rs17298431	0.207789	5.03	-2.7055	552	1	top1	0.21	1.1e-07	-2.7055	0.00682
ENSG00000155542	5	56909259	56909260	0.6178	rs16885817	-2.85	rs9283717	0.349656	-6.9	-2.0654	494	1	top1	0.35	8.7e-13	2.0654	0.03889
ENSG00000152348	5	81972024	81972025	0.485	rs1428940	3.79	rs3738	0.057651	4.64	2.3908	392	392	susie	0.17	1.8e-06	3.1103	0.00187
ENSG00000186468	5	82278576	82278577	0.4834	rs1428940	3.79	rs3738	0.365118	-6.66	2.3908	436	1	top1	0.37	2.1e-13	-2.3908	0.01681
ENSG00000205464	5	82279461	82279462	0.4947	rs1428940	3.79	rs3738	0.413294	7.1	2.3908	436	1	top1	0.41	1.9e-15	2.3908	0.01681
ENSG00000247828	5	88269070	88269071	0.3105	rs4916723	-4.77	rs780404	0.310694	6.29	2.5436	252	14	enet	0.32	1.6e-11	2.5771	0.00996
ENSG00000271904	5	88498696	88498697	0.4034	rs4916723	-4.77	rs7737179	0.123782	5.09	2.1135	254	31	enet	0.24	1.3e-08	2.4915	0.01272
ENSG00000249109	5	177782196	177782197	0.3602	rs11746443	-2.77	rs7703727	0.257154	-5.78	2.3932	296	1	top1	0.26	2.4e-09	-2.3932	0.0167
ENSG00000170074	5	177783397	177783398	0.3889	rs11746443	-2.77	rs7703727	0.239341	-5.62	2.3932	296	296	susie	0.25	4.5e-09	-2.4268	0.01523
ENSG00000137393	6	18387349	18387350	0.188	rs12528142	-3.99	rs1012441	0.009212	-3.64	-1.5669	507	17	lasso	0.023	0.056	2.4381	0.0148
ENSG00000220563	6	85660605	85660606	0.265	rs9344563	-2.54	rs17442622	0.118836	5.02	-2.4232	336	15	enet	0.14	1.2e-05	-2.3747	0.0176
ENSG00000055211	6	149566293	149566294	0.272	rs13214977	3.27	rs12529698	0.156445	-5.25	1.9929	422	422	susie	0.18	1.2e-06	-2.0756	0.0379
ENSG00000231760	6	149799149	149799150	0.388	rs10485097	3.26	rs35031906	0.201515	5.44	2.2305	459	459	susie	0.22	3.9e-08	2.2848	0.0223
ENSG00000105928	7	24758112	24758113	0.4139	rs976681	-4.23	rs2721809	0.27425	6.18	-2.17165	612	612	susie	0.29	1.3e-10	-2.33367	0.01961
ENSG00000227191	7	38249571	38249572	0.4828	rs11971259	2.71	rs2109364	0.315199	-6.56	2.00021	647	647	susie	0.32	9.5e-12	-2.00986	0.04445
ENSG00000211688	7	38256395	38256396	0.2833	rs11971259	2.71	rs1860517	0.104337	-5.13	2.33539	646	646	susie	0.17	1.7e-06	-2.18997	0.02853
ENSG00000122679	7	45157790	45157791	0.2891	rs12672401	3.42	rs11770684	0.018267	-3.41	2.46868	434	1	top1	0.018	0.076	-2.46868	0.01356
ENSG00000197157	7	127652179	127652180	0.1761	rs2896395	3.36	rs10487502	0.047378	-3.86	-2.35419	456	23	enet	0.077	0.0014	2.10379	0.0354
ENSG00000165055	7	128476728	128476729	0.2464	rs1874332	-3.89	rs7806863	0.022038	-4.04	0.02143	375	52	enet	0.064	0.0031	3.1997	0.00138
ENSG00000243302	7	128651184	128651185	0.3036	rs1874332	-3.89	rs2402923	0.227734	5.39	2.59587	357	1	top1	0.23	2.4e-08	2.59587	0.00944
ENSG00000230715	7	128652840	128652841	0.3519	rs1874332	-3.89	rs2402923	0.369784	6.69	2.59587	357	1	top1	0.37	1.3e-13	2.59587	0.00944
ENSG00000229413	7	128653967	128653968	0.1939	rs1874332	-3.89	rs2402923	0.143071	4.72	2.59587	356	3	lasso	0.16	4.7e-06	2.62014	0.00879
ENSG00000243317	7	135662495	135662496	0.2751	rs7798021	-2.88	rs3110823	0.199219	-5.13	-1.96222	458	1	top1	0.2	2.2e-07	1.96222	0.04974
ENSG00000036448	8	2045039	2045040	0.5766	rs2280902	-2.78	rs12681998	0.3251	6.25	-2.7482	631	1	top1	0.33	7.8e-12	-2.74823	0.005992
ENSG00000253893	8	8226613	8226614	0.4248	rs2921040	4.09	rs2948286	0.34275	-6.94	2.8348	322	19	enet	0.4	4.6e-15	-3.00549	0.002652
ENSG00000173295	8	8228594	8228595	0.2079	rs2921040	4.09	rs2948286	0.03275	-3.87	2.8348	326	6	lasso	0.053	0.0069	-3.00413	0.002663
ENSG00000233609	8	8961199	8961200	0.4935	rs11249905	4.78	rs6981573	0.25524	5.61	3.8276	700	1	top1	0.26	2.8e-09	3.82765	0.000129
ENSG00000272267	8	9555912	9555913	0.1641	rs11249905	4.78	rs1458942	0.0853	-4.41	2.389	576	1	top1	0.085	0.00074	-2.38899	0.016895
ENSG00000253678	8	10479374	10479375	0.293	rs4841432	-5.46	rs7837520	0.11489	4.88	3.3763	718	1	top1	0.11	9.6e-05	3.37633	0.000735
ENSG00000280273	8	11284414	11284415	0.2757	rs12546366	4.89	rs10091637	0.0208	4.26	-1.7003	646	646	susie	0.084	0.00082	-3.02613	0.002477
ENSG00000154319	8	11474714	11474715	0.3183	rs2736342	4.66	rs7016361	0.08182	4.56	-2.2291	624	13	enet	0.16	5.3e-06	-3.48959	0.000484
ENSG00000254507	8	12004081	12004082	0.2604	rs2409784	4.49	rs11250186	0.04985	-4.37	-2.6358	316	316	susie	0.076	0.0014	3.69035	0.000224
ENSG00000227888	8	12362018	12362019	0.3797	rs13273810	-3.38	rs6601649	0.22097	-5.69	-2.794	175	6	enet	0.25	3.1e-09	2.87676	0.004018
ENSG00000255556	8	12380264	12380265	0.3383	rs13273810	-3.38	rs7823424	0.12426	-4.68	-2.222	180	8	enet	0.17	1.4e-06	3.10025	0.001934
ENSG00000104765	8	26382953	26382954	0.2779	rs3779916	3.34	rs1058332	0.08702	-4.21	-1.898	663	4	lasso	0.12	6.8e-05	3.00517	0.002654
ENSG00000104497	8	81842865	81842866	0.199	rs10481273	-4.06	rs4272332	0.07499	-4.46	3.2118	312	20	enet	0.11	0.00011	-3.06329	0.002189
ENSG00000156170	8	94895766	94895767	0.3149	rs4734305	-3.61	rs2678829	0.09918	-4.32	0.6179	456	34	enet	0.13	4.1e-05	-1.99698	0.045828
ENSG00000147677	8	116766924	116766925	0.3689	rs1436764	3.59	rs4876647	-0.0073	-3.37	2.2725	428	6	lasso	0.00012	0.32	-3.3513	0.000804
ENSG00000233820	9	96725889	96725890	0.23	rs10816458	-3.434	rs10816458	0.150921	-4.62	-3.4338	244	1	top1	0.15	7.5e-06	3.4338	0.000595
ENSG00000136824	9	104094259	104094260	0.4638	rs1858095	2.893	rs3818625	0.399701	7.3	2.0937	502	502	susie	0.42	6.8e-16	2.1687	0.030105
ENSG00000136783	9	104747687	104747688	0.3623	rs7861505	-3.275	rs4149339	0.198189	-5.6	2.23517	605	1	top1	0.2	2.3e-07	-2.2352	0.025406
ENSG00000160323	9	133414357	133414358	0.2429	rs4962095	-3.231	rs28552957	0.20356	5.11	-2.12233	574	1	top1	0.2	1.6e-07	-2.1223	0.03381
ENSG00000213221	9	136363788	136363789	0.6728	rs3812560	3.427	rs11145958	0.246049	5.65	2.18121	372	1	top1	0.25	5.8e-09	2.1812	0.029168
ENSG00000165995	10	18140676	18140677	0.221	rs1277731	3.98	rs1779217	-0.00838	3.12	0.8124	514	514	susie	0.016	0.093	2.60303	0.00924
ENSG00000215146	10	42367973	42367974	0.555	rs2801943	3.31	rs7086623	0.39786	7.42	-2.374	183	23	enet	0.45	6.1e-17	-2.33813	0.019381
ENSG00000182632	10	42475348	42475349	0.218	rs2801943	3.31	rs1255411	0.0699	4.32	-2.789	237	15	enet	0.11	0.00019	-3.19663	0.00139
ENSG00000185904	10	42475542	42475543	0.148	rs2801943	3.31	rs1255411	0.00565	3.61	-2.789	237	237	susie	0.02	0.067	-3.40795	0.000655
ENSG00000148604	10	84245052	84245053	0.58	rs4933989	3.01	rs10736319	0.40499	6.96	-2.2501	528	1	top1	0.4	4.5e-15	-2.25007	0.024444
ENSG00000196072	10	100286711	100286712	0.408	rs6584356	-3.07	rs7912400	0.11075	-5.42	-2.7651	408	408	susie	0.23	2.7e-08	2.8265	0.004706
ENSG00000119913	10	112283734	112283735	0.413	rs11195735	2.72	rs17672268	0.31731	6.19	2.0184	453	1	top1	0.32	1.6e-11	2.01844	0.043545
ENSG00000120008	10	120851345	120851346	0.295	rs1907260	3.82	rs11199598	0.19911	-5.4	1.8468	646	646	susie	0.22	3.4e-08	-2.00549	0.04491
ENSG00000203791	10	124791869	124791870	0.316	rs4962718	-3.33	rs7095944	0.14669	5.2	-1.7446	558	558	susie	0.17	2.3e-06	-2.20797	0.027246
ENSG00000240707	10	132965533	132965534	0.28	rs2803989	-3.02	rs4598592	0.13269	4.45	1.993	410	11	lasso	0.14	1.3e-05	2.01786	0.043605
ENSG00000166436	11	8671865	8671866	0.384	rs10840101	-3.27	rs10840106	0.25879	5.67	-2.7925	501	1	top1	0.26	2.1e-09	-2.79255	0.00523
ENSG00000166788	11	18106090	18106091	0.316	rs2237946	-3.83	rs11024460	-0.00721	-3.65	-2.5649	426	7	enet	0.019	0.075	2.47843	0.0132
ENSG00000166801	11	59142771	59142772	0.275	rs563191	3.19	rs11229795	0.05007	4.05	-1.899	303	32	enet	0.13	4.1e-05	-2.99194	0.00277
ENSG00000168060	11	65058548	65058549	0.236	rs524023	-2.26	rs3200401	0.02472	3.59	-1.343	326	10	lasso	0.039	0.017	-2.45064	0.01426
ENSG00000162298	11	65134532	65134533	0.356	rs1151503	-3.02	rs6591182	0.02769	-4.05	-1.8392	327	327	susie	0.1	0.00021	2.00369	0.0451
ENSG00000172803	11	65833640	65833641	0.253	rs2576	3.36	rs11227332	0.13656	5.12	-2.0284	347	1	top1	0.14	2.1e-05	-2.02839	0.04252
ENSG00000110074	11	126269144	126269145	0.293	rs614918	3.59	rs659551	0.20402	-5.54	2.2653	648	648	susie	0.24	1.3e-08	-2.28279	0.02244
ENSG00000231887	12	10884254	10884255	0.413	rs319284	2.85	rs6488331	0.300719	6.36	-0.8466	365	26	enet	0.34	1.8e-12	-2.04248	0.0411
ENSG00000257303	12	56300141	56300142	0.326	rs11575229	2.24	rs773652	0.191739	-5.14	1.9225	253	253	susie	0.21	1.2e-07	-2.08619	0.037
ENSG00000166896	12	57941540	57941541	0.381	rs7971877	3.59	rs10877041	0.430659	-7.17	2.313	407	1	top1	0.43	3.3e-16	-2.31303	0.0207
ENSG00000275759	12	118428280	118428281	0.353	rs3847651	-3.4	rs17512609	0.130307	-5.12	-2.4023	446	446	susie	0.19	3.1e-07	2.19225	0.0284
ENSG00000255595	12	126191262	126191263	0.225	rs11058556	-3.12	rs17577161	0.21038	5.05	-2.3644	582	1	top1	0.21	9.3e-08	-2.36442	0.0181
ENSG00000280060	13	43895181	43895182	0.213	rs4394973	-3.64	rs9533520	0.034228	3.71	2.68839	520	1	top1	0.034	0.025	2.68839	0.00718
ENSG00000227258	13	44110450	44110451	0.571	rs4394973	-3.64	rs9525917	0.356963	6.62	-2.05672	480	23	enet	0.36	3.2e-13	-2.91518	0.00355
ENSG00000150361	13	70108492	70108493	0.29	rs17086923	-2.97	rs2501200	0.067638	-4.36	2.40514	479	5	lasso	0.12	6.6e-05	-2.27307	0.02302
ENSG00000230223	13	70115140	70115141	0.503	rs17086923	-2.97	rs2119585	0.045158	-4.89	1.799	479	26	enet	0.17	2.2e-06	-2.68468	0.00726
ENSG00000083535	13	72782096	72782097	0.356	rs2503687	-2.97	rs1543695	0.076252	-4.42	-1.39742	511	28	enet	0.11	0.00019	2.37721	0.01744
ENSG00000179399	13	91398606	91398607	0.275	rs7997428	2.62	rs9523351	-0.004756	-3.36	1.69364	431	431	susie	0.027	0.04	-2.59651	0.00942
ENSG00000152749	13	94601902	94601903	0.383	rs7334774	3.54	rs9301977	0.211917	-5.35	1.95085	634	5	lasso	0.21	7.2e-08	-2.04799	0.04056
ENSG00000092203	14	21476673	21476674	0.418	rs719785	-2.63	rs6571850	0.03392	-3.77	-2.4726	559	23	enet	0.13	2.7e-05	2.26952	0.02324
ENSG00000131966	14	58200079	58200080	0.237	rs17832891	2.87	rs17832891	0.25278	-5.7	2.8656	390	390	susie	0.26	2.6e-09	-2.90983	0.00362
ENSG00000258289	14	64914360	64914361	0.417	rs6573568	-2.87	rs10151701	0.28432	6.06	2.0299	491	491	susie	0.29	1.2e-10	2.01355	0.04406
ENSG00000119636	14	74019399	74019400	0.284	rs17091941	-3.61	rs8006297	0.0182	-3.89	1.4998	391	11	enet	0.045	0.011	-2.57263	0.01009
ENSG00000100577	14	77320884	77320885	0.186	rs2242629	-3.22	rs2287395	0.12348	4.93	2.9	536	536	susie	0.14	1.8e-05	2.86707	0.00414
ENSG00000119632	14	94130252	94130253	0.296	rs7151526	-3.78	rs7141881	0.00882	-4.12	2.3892	751	6	lasso	0.032	0.028	-2.62215	0.00874
ENSG00000269958	14	103696352	103696353	0.219	rs10129426	3.44	rs3742465	0.09698	-4.61	2.6751	352	1	top1	0.097	0.00033	-2.67514	0.00747
ENSG00000166923	15	32730689	32730690	0.5774	rs8041254	2.72	rs8041254	0.31921	-6.29	2.72326	460	460	susie	0.32	8.1e-12	-2.62356	0.008702
ENSG00000184984	15	33968719	33968720	0.5018	rs2572167	-3.31	rs8038713	0.22364	5.3	1.77812	592	592	susie	0.25	2.9e-09	2.11416	0.034502
ENSG00000128944	15	40382720	40382721	0.7011	rs17671250	3.07	rs7166991	0.5282	7.9	3.06735	390	1	top1	0.53	5e-21	3.06735	0.00216
ENSG00000168806	15	43330604	43330605	0.0961	rs884704	3.15	rs2242069	0.0587	-3.38	2.78035	263	1	top1	0.059	0.0046	-2.78035	0.00543
ENSG00000168803	15	43330673	43330674	0.4	rs884704	3.15	rs478104	0.38187	-7.16	2.27591	263	263	susie	0.42	1.1e-15	-2.64415	0.00819
ENSG00000242866	15	43618799	43618800	0.1935	rs884704	3.15	rs533143	0.21847	5.4	2.13654	254	1	top1	0.22	5e-08	2.13654	0.032636
ENSG00000249839	15	43684338	43684339	0.1955	rs884704	3.15	rs3087657	0.24302	-5.67	2.38301	260	1	top1	0.24	7.4e-09	-2.38301	0.017172
ENSG00000223572	15	43692885	43692886	0.0752	rs884704	3.15	rs2447208	0.01105	3.71	2.53588	256	256	susie	0.052	0.0072	2.87491	0.004041
ENSG00000185088	15	63158020	63158021	0.1466	rs8032104	-2.93	rs11636105	0.08155	-4.44	2.0642	496	496	susie	0.12	9.1e-05	-2.09154	0.03648
ENSG00000103707	15	65029638	65029639	0.1659	rs7162046	2.64	rs894494	0.00753	-3.2	1.66195	307	307	susie	0.043	0.014	-2.34739	0.018905
ENSG00000270964	15	67542603	67542604	0.3772	rs17241808	-3.88	rs2899724	0.12736	-4.8	-3.68857	408	44	enet	0.18	6.7e-07	3.15995	0.001578
ENSG00000178802	15	74890004	74890005	0.1578	rs1378942	-3.37	rs12487	0.14353	-4.61	-2.77881	274	3	lasso	0.16	5.2e-06	2.68219	0.007314
ENSG00000183476	15	78077807	78077808	0.4053	rs11635084	3.55	rs11072729	0.1685	4.94	-2.4775	415	18	enet	0.21	1.3e-07	-2.71589	0.00661
ENSG00000188266	15	78507563	78507564	0.2706	rs11635084	3.55	rs8038920	0.03494	-3.87	2.0686	425	1	top1	0.035	0.023	-2.0686	0.038584
ENSG00000255769	15	82513949	82513950	0.3757	rs8031595	-3.27	rs4779050	0.05428	4.54	-0.35643	308	36	enet	0.16	5.4e-06	2.64212	0.008239
ENSG00000225151	15	84230135	84230136	0.2673	rs11631921	3.58	rs950169	0.21287	-5.28	2.35471	199	6	lasso	0.23	2.5e-08	-2.34514	0.01902
ENSG00000259658	15	101746869	101746870	0.3347	rs8031873	3.35	rs8031873	0.29162	5.99	3.35244	370	1	top1	0.29	1.4e-10	3.35244	0.000801
ENSG00000180185	16	1827194	1827195	0.4091	rs30991	2.62	rs1657093	0.404392	7.24	-2.1217	464	464	susie	0.41	3.4e-15	-2.1508	0.03149
ENSG00000103356	16	23557360	23557361	0.1551	rs8047644	-3.47	rs1468138	0.045282	-4.18	1.3064	430	430	susie	0.088	0.0006	-1.9727	0.04853
ENSG00000238045	16	29821251	29821252	0.2291	rs9923649	2.84	rs34286592	0.064198	4.05	2.6734	154	154	susie	0.095	0.00039	2.7582	0.00581
ENSG00000214725	16	29863833	29863834	0.3018	rs9923649	2.84	rs889695	0.209843	-5.13	1.9273	159	11	enet	0.22	5.5e-08	-2.6214	0.00876
ENSG00000159387	16	55323759	55323760	0.3226	rs11643630	-2.96	rs30935	0.176429	4.95	2.1726	623	1	top1	0.18	1.2e-06	2.1726	0.02981
ENSG00000166747	16	71809200	71809201	0.1867	rs3844425	3.81	rs11864453	0.023411	3.77	-2.546	421	421	susie	0.075	0.0015	-2.566	0.01029
ENSG00000257017	16	72054591	72054592	0.2324	rs3844425	3.81	rs2000999	0.112515	4.34	-2.6255	340	1	top1	0.11	0.00011	-2.6255	0.00865
ENSG00000261701	16	72063223	72063224	0.5771	rs3844425	3.81	rs2000999	0.489815	7.64	-2.6255	341	5	lasso	0.49	4.8e-19	-2.4485	0.01435
ENSG00000140830	16	72094395	72094396	0.2106	rs3844425	3.81	rs2000999	0.122731	4.85	-2.6255	331	331	susie	0.18	7e-07	-2.1456	0.0319
ENSG00000184517	16	75148491	75148492	0.5053	rs2738799	3.22	rs11645602	0.245932	-5.4	-2.2843	410	1	top1	0.25	5.9e-09	2.2843	0.02235
ENSG00000280152	16	75249563	75249564	0.6322	rs2738799	3.22	rs8051363	0.142737	-5.53	2.0583	370	25	enet	0.34	2.5e-12	-2.356	0.01847
ENSG00000103168	16	84187069	84187070	0.2498	rs7189533	3.24	rs3803643	0.21699	-5.33	-1.9859	962	1	top1	0.22	5.6e-08	1.9859	0.04704
ENSG00000168418	16	84239749	84239750	0.3764	rs7189533	3.24	rs7185137	0.094918	-4.5	1.9998	919	919	susie	0.13	2.9e-05	-2.2597	0.02384
ENSG00000108515	17	4948091	4948092	0.3307	rs8066500	-3.33	rs8081507	-0.001394	3.57	1.7146	439	439	susie	0.0019	0.27	2.5871	0.00968
ENSG00000108559	17	5419639	5419640	0.1748	rs8066500	-3.33	rs12449298	0.084513	-4.19	2.4452	525	1	top1	0.085	0.00078	-2.4452	0.0145
ENSG00000221995	17	29078856	29078857	0.3089	rs7211450	2.87	rs1472081	0.214482	-5.28	2.8188	321	1	top1	0.21	6.8e-08	-2.8188	0.00482
ENSG00000108852	17	43909710	43909711	0.2094	rs1230397	2.81	rs2537	0.000299	-3.18	0.8901	364	364	susie	0.053	0.0069	-2.0891	0.0367
ENSG00000233175	17	45241733	45241734	0.6178	rs12449792	-4.53	rs4248914	0.124453	4.9	1.1338	256	30	enet	0.3	8.2e-11	2.0666	0.0388
ENSG00000225190	17	45490748	45490749	0.2141	rs8072451	-4.58	rs11012	0.194526	4.91	-3.5904	159	1	top1	0.19	3.1e-07	-3.5904	0.00033
ENSG00000214425	17	45550334	45550335	0.6398	rs8072451	-4.58	rs17689471	0.556943	-8.21	-4.5056	135	5	lasso	0.57	3.7e-23	4.6259	3.73e-06
ENSG00000264070	17	45585870	45585871	0.4295	rs8072451	-4.58	rs17689471	0.373976	6.77	-4.5056	117	15	lasso	0.38	6.3e-14	-4.6544	3.25e-06
ENSG00000263503	17	45602339	45602340	0.5693	rs8072451	-4.58	rs1876829	0.495525	7.75	-4.5	107	16	lasso	0.51	7.8e-20	-4.5619	5.07e-06
ENSG00000204650	17	45620327	45620328	0.4667	rs8072451	-4.58	rs8072451	0.530511	8.01	-4.5756	89	89	susie	0.54	2e-21	-4.5213	6.14e-06
ENSG00000214401	17	46193575	46193576	0.4287	rs8072451	-4.58	rs17689471	0.452846	7.5	-4.5056	28	13	lasso	0.48	1e-18	-4.5804	4.64e-06
ENSG00000262500	17	46243605	46243606	0.3294	rs8072451	-4.58	rs169201	0.464501	7.45	-4.1034	56	18	lasso	0.47	7e-18	-4.2737	1.92e-05
ENSG00000262539	17	46260605	46260606	0.3792	rs8072451	-4.58	rs169201	0.497426	7.91	-4.1034	63	27	enet	0.51	7e-20	-4.3343	1.46e-05
ENSG00000261575	17	46267036	46267037	0.3299	rs8072451	-4.58	rs8072451	0.28869	5.9	-4.5756	63	4	lasso	0.29	1.2e-10	-4.7996	1.59e-06
ENSG00000176681	17	46292732	46292733	0.7732	rs2074404	-4.6	rs7224296	0.119428	4.9	-4	76	76	susie	0.46	9.1e-18	-1.9982	0.0457
ENSG00000238083	17	46511510	46511511	0.5353	rs2074404	-4.6	rs183211	0.529261	8.04	-3.8914	127	127	susie	0.53	3.6e-21	-3.9728	7.1e-05
ENSG00000185829	17	46579681	46579682	0.2179	rs2074404	-4.6	rs7224296	0.225037	5.62	-4	134	134	susie	0.23	2.2e-08	-4.0683	4.74e-05
ENSG00000141279	17	47522941	47522942	0.3154	rs2074190	2.71	rs8069732	0.001597	3.62	1.4384	360	12	lasso	0.014	0.1	2.4593	0.0139
ENSG00000182481	17	68035518	68035519	0.2869	rs9891146	-4.05	rs6504574	0.154747	-4.58	-3.6665	317	1	top1	0.15	5.7e-06	3.6665	0.000246
ENSG00000263006	18	109064	109065	0.465	rs16945096	-2.36	rs9948087	0.12251	5.31	1.5225	310	14	lasso	0.17	2.4e-06	2.0533	0.04005
ENSG00000267079	18	11914343	11914344	0.575	rs8097892	-3.25	rs649039	0.41502	7.04	-2.4317	445	13	lasso	0.44	1.9e-16	-2.4757	0.0133
ENSG00000274828	18	79679357	79679358	0.338	rs1050919	-3.16	rs2460386	0.21594	-5.65	2.2969	414	414	susie	0.24	1.2e-08	-2.2286	0.02584
ENSG00000267251	18	80183679	80183680	0.292	rs1050919	-3.16	rs1050919	0.06143	4.82	-3.164	219	7	lasso	0.09	0.00052	-2.5948	0.00947
ENSG00000088888	20	3846798	3846799	0.282	rs6084557	3.21	rs998132	0.1776	5.1	2.5727	542	1	top1	0.18	1.1e-06	2.5727	0.01009
ENSG00000101236	20	4015581	4015582	0.31	rs6084557	3.21	rs6084557	0.24431	-5.82	3.2127	612	612	susie	0.25	3.1e-09	-3.0881	0.00201
ENSG00000196756	20	38435352	38435353	0.732	rs2232607	-3.48	rs1739652	0.57983	8.34	2.6595	473	473	susie	0.58	3.2e-24	2.6056	0.00917
ENSG00000174365	20	38446690	38446691	0.304	rs2232607	-3.48	rs6013507	-0.00731	3.29	-1.4557	473	473	susie	0.037	0.02	-2.6093	0.00907
ENSG00000101158	20	58981207	58981208	0.616	rs6015353	-3.85	rs6070684	0.02055	-3.95	-2.663	552	42	enet	0.14	2.2e-05	2.5395	0.0111
ENSG00000159110	21	33229900	33229901	0.427	rs8134847	-4.09	rs7278735	0.04027	3.87	-0.2611	449	34	enet	0.11	9.9e-05	-1.9823	0.0474
ENSG00000070413	22	19122453	19122454	0.386	rs13447284	-2.98	rs1034727	0.02633	4.77	-2.5344	359	15	lasso	0.2	1.8e-07	-2.2141	0.02682
ENSG00000224003	22	25647260	25647261	0.312	rs6004947	2.86	rs8141065	0.02206	-3.95	-0.8613	563	33	enet	0.1	0.00024	2.1316	0.033038
ENSG00000100296	22	29554253	29554254	0.156	rs5763559	3.48	rs2188121	-0.0035	3.21	-2.0623	402	402	susie	0.034	0.025	-2.0927	0.036379
ENSG00000234688	22	36703917	36703918	0.558	rs715582	-3.23	rs2064459	0.09987	-4.33	-3.0607	656	1	top1	0.1	0.00027	3.0607	0.002208
ENSG00000100106	22	37697003	37697004	0.37	rs11703407	-3.49	rs4820303	0.10758	-5.4	-3.1478	460	6	lasso	0.22	3.2e-08	3.5882	0.000333
ENSG00000189060	22	37805092	37805093	0.194	rs7290882	3.95	rs11089862	0.04801	-3.98	-2.3264	413	1	top1	0.048	0.0095	2.3264	0.019996
ENSG00000100124	22	37848866	37848867	0.265	rs7290882	3.95	rs13053913	-0.00843	-3.18	-1.3103	404	404	susie	0.066	0.0028	2.1562	0.031069
ENSG00000228274	22	38681819	38681820	0.244	rs7290882	3.95	rs5750627	0.05929	-4.29	-2.4161	372	372	susie	0.11	0.0001	2.1317	0.033035
ENSG00000278869	22	49934073	49934074	0.214	rs12171156	-2.69	rs138845	0.00408	4.23	-2.0512	435	1	top1	0.0041	0.23	-2.0512	0.040243

## Sheet: Table S4
							Table S4：Genetic Correlation Between ASD and Other Mental Disorders Identified by LDSC
ID	Trait	rg	se	z	P	P-bon	ID	Trait	rg	se	z	P	P-bon
4	Autism spectrum disorder	0.87	0.054	16.083	0	0	4	Autism spectrum disorder	0.87	0.054	16.083	0	0
1191	PGC cross disorder	0.457	0.046	9.996	1.59e-23	2.63e-20	1191	PGC cross disorder	0.457	0.046	9.996	1.59e-23	2.63e-20
3778	Traumatic events - Victim of physically violent crime	0.436	0.09	4.844	1.27e-06	0.00211	3778	Traumatic events - Victim of physically violent crime	0.436	0.09	4.844	1.27e-06	0.00211
3653	Illnesses of siblings: Severe depression	0.426	0.071	6.025	1.69e-09	2.8e-06	3653	Illnesses of siblings: Severe depression	0.426	0.071	6.025	1.69e-09	2.8e-06
4014	Major depressive disorder	0.407	0.04	10.191	2.18e-24	3.61e-21	4014	Major depressive disorder	0.407	0.04	10.191	2.18e-24	3.61e-21
3394	Ever unenthusiastic/disinterested for a whole week	0.389	0.07	5.535	3.11e-08	5.16e-05	3394	Ever unenthusiastic/disinterested for a whole week	0.389	0.07	5.535	3.11e-08	5.16e-05
3311	Other eye problems	0.387	0.078	4.992	5.99e-07	0.000993	3311	Other eye problems	0.387	0.078	4.992	5.99e-07	0.000993
3760	Depression - Recent feelings of inadequacy	0.385	0.078	4.916	8.82e-07	0.00146	3760	Depression - Recent feelings of inadequacy	0.385	0.078	4.916	8.82e-07	0.00146
3	Attention deficit hyperactivity disorder	0.384	0.053	7.193	6.35e-13	1.05e-09	3	Attention deficit hyperactivity disorder	0.384	0.053	7.193	6.35e-13	1.05e-09
4319	Life satisfaction (univariate)	0.378	0.086	4.375	1.21e-05	0.0201	4319	Life satisfaction (univariate)	0.378	0.086	4.375	1.21e-05	0.0201
3755	Mental distress - Ever sought or received professional help for mental distress	0.376	0.06	6.305	2.89e-10	4.79e-07	3755	Mental distress - Ever sought or received professional help for mental distress	0.376	0.06	6.305	2.89e-10	4.79e-07
3756	Mental distress - Ever suffered mental distress preventing usual activities	0.373	0.057	6.546	5.9e-11	9.78e-08	3756	Mental distress - Ever suffered mental distress preventing usual activities	0.373	0.057	6.546	5.9e-11	9.78e-08
3739	Depression - Ever had prolonged feelings of sadness or depression	0.369	0.056	6.628	3.4e-11	5.63e-08	3739	Depression - Ever had prolonged feelings of sadness or depression	0.369	0.056	6.628	3.4e-11	5.63e-08
4322	Depressive symptoms (univariate)	0.358	0.035	10.193	2.14e-24	3.55e-21	4322	Depressive symptoms (univariate)	0.358	0.035	10.193	2.14e-24	3.55e-21
3728	Anxiety - Ever worried more than most people would in similar situation	0.352	0.066	5.322	1.03e-07	0.000171	3728	Anxiety - Ever worried more than most people would in similar situation	0.352	0.066	5.322	1.03e-07	0.000171
4293	Depression	0.351	0.034	10.21	1.73e-24	2.86e-21	4293	Depression	0.351	0.034	10.21	1.73e-24	2.86e-21
3391	Ever depressed for a whole week	0.346	0.055	6.335	2.37e-10	3.93e-07	3391	Ever depressed for a whole week	0.346	0.055	6.335	2.37e-10	3.93e-07
2	Attention deficit hyperactivity disorder	0.345	0.053	6.562	5.31e-11	8.8e-08	2	Attention deficit hyperactivity disorder	0.345	0.053	6.562	5.31e-11	8.8e-08
3636	Illnesses of father: Severe depression	0.344	0.079	4.367	1.26e-05	0.0209	3636	Illnesses of father: Severe depression	0.344	0.079	4.367	1.26e-05	0.0209
3314	Hearing difficulty/problems with background noise	0.34	0.042	8.107	5.2e-16	8.61e-13	3314	Hearing difficulty/problems with background noise	0.34	0.042	8.107	5.2e-16	8.61e-13
3759	Anxiety - Reccent feelings or nervousness or anxiety	0.339	0.073	4.671	3e-06	0.00497	3759	Anxiety - Reccent feelings or nervousness or anxiety	0.339	0.073	4.671	3e-06	0.00497
3647	Illnesses of mother: Severe depression	0.337	0.08	4.201	2.65e-05	0.044	3647	Illnesses of mother: Severe depression	0.337	0.08	4.201	2.65e-05	0.044
3351	Had other major operations	0.334	0.059	5.64	1.7e-08	2.82e-05	3351	Had other major operations	0.334	0.059	5.64	1.7e-08	2.82e-05
45	Self-reported tiredness	0.333	0.056	5.932	3e-09	4.97e-06	45	Self-reported tiredness	0.333	0.056	5.932	3e-09	4.97e-06
3753	Traumatic events - Repeated disturbing thoughts of stressful experience in past month	0.333	0.063	5.261	1.44e-07	0.000238	3753	Traumatic events - Repeated disturbing thoughts of stressful experience in past month	0.333	0.063	5.261	1.44e-07	0.000238
3416	Bipolar and major depression status	0.326	0.065	5.037	4.74e-07	0.000785	3416	Bipolar and major depression status	0.326	0.065	5.037	4.74e-07	0.000785
3751	Traumatic events - Avoided activities or situations because of previous stressful experience in past month	0.322	0.069	4.651	3.31e-06	0.00548	3751	Traumatic events - Avoided activities or situations because of previous stressful experience in past month	0.322	0.069	4.651	3.31e-06	0.00548
56	Depressive symptoms	0.32	0.063	5.122	3.02e-07	0.0005	56	Depressive symptoms	0.32	0.063	5.122	3.02e-07	0.0005
3772	Depression - Recent feelings of tiredness or low enery	0.316	0.063	5.003	5.64e-07	0.000934	3772	Depression - Recent feelings of tiredness or low enery	0.316	0.063	5.003	5.64e-07	0.000934
3302	Seen a psychiatrist for nerves, anxiety, tension or depression	0.305	0.046	6.614	3.75e-11	6.21e-08	3302	Seen a psychiatrist for nerves, anxiety, tension or depression	0.305	0.046	6.614	3.75e-11	6.21e-08
3727	Anxiety - Ever felt worried, tense, or anxious for most of a month or longer	0.304	0.066	4.604	4.14e-06	0.00686	3727	Anxiety - Ever felt worried, tense, or anxious for most of a month or longer	0.304	0.066	4.604	4.14e-06	0.00686
3300	Frequency of tiredness / lethargy in last 2 weeks	0.299	0.04	7.42	1.17e-13	1.95e-10	3300	Frequency of tiredness / lethargy in last 2 weeks	0.299	0.04	7.42	1.17e-13	1.95e-10
3579	Social support - Leisure/social activities: Adult education class	0.299	0.061	4.9	9.6e-07	0.00159	3579	Social support - Leisure/social activities: Adult education class	0.299	0.061	4.9	9.6e-07	0.00159
3301	Seen doctor (GP) for nerves, anxiety, tension or depression	0.298	0.038	7.83	4.88e-15	8.09e-12	3301	Seen doctor (GP) for nerves, anxiety, tension or depression	0.298	0.038	7.83	4.88e-15	8.09e-12
3754	Traumatic events - Felt very upset when reminded of stressful expresince in past month	0.287	0.067	4.306	1.66e-05	0.0276	3754	Traumatic events - Felt very upset when reminded of stressful expresince in past month	0.287	0.067	4.306	1.66e-05	0.0276
3573	Pain type(s) experienced in last month: Stomach or abdominal pain	0.282	0.066	4.297	1.73e-05	0.0287	3573	Pain type(s) experienced in last month: Stomach or abdominal pain	0.282	0.066	4.297	1.73e-05	0.0287
3765	Anxiety - Recent feelings of foreboding	0.281	0.064	4.406	1.05e-05	0.0175	3765	Anxiety - Recent feelings of foreboding	0.281	0.064	4.406	1.05e-05	0.0175
4171	Loneliness	0.279	0.046	6.075	1.24e-09	2.05e-06	4171	Loneliness	0.279	0.046	6.075	1.24e-09	2.05e-06
4368	Cannabis use	0.277	0.055	5.031	4.88e-07	0.000809	4368	Cannabis use	0.277	0.055	5.031	4.88e-07	0.000809
41	Educational attainment	0.27	0.041	6.569	5.07e-11	8.39e-08	41	Educational attainment	0.27	0.041	6.569	5.07e-11	8.39e-08
3331	Other serious medical condition/disability (diagnosed by doctor)	0.264	0.052	5.108	3.26e-07	0.00054	3331	Other serious medical condition/disability (diagnosed by doctor)	0.264	0.052	5.108	3.26e-07	0.00054
4170	Loneliness (MTAG)	0.262	0.041	6.346	2.2e-10	3.65e-07	4170	Loneliness (MTAG)	0.262	0.041	6.346	2.2e-10	3.65e-07
3744	Cannabis use - Ever taken cannabis	0.258	0.058	4.456	8.34e-06	0.0138	3744	Cannabis use - Ever taken cannabis	0.258	0.058	4.456	8.34e-06	0.0138
3297	Frequency of depressed mood in last 2 weeks	0.25	0.043	5.776	7.65e-09	1.27e-05	3297	Frequency of depressed mood in last 2 weeks	0.25	0.043	5.776	7.65e-09	1.27e-05
3737	Depression - Ever had prolonged loss of interest in normal activities	0.247	0.053	4.662	3.13e-06	0.00519	3737	Depression - Ever had prolonged loss of interest in normal activities	0.247	0.053	4.662	3.13e-06	0.00519
3982	Schizophrenia	0.235	0.041	5.718	1.08e-08	1.79e-05	3982	Schizophrenia	0.235	0.041	5.718	1.08e-08	1.79e-05
3785	Intelligence	0.233	0.037	6.313	2.74e-10	4.54e-07	3785	Intelligence	0.233	0.037	6.313	2.74e-10	4.54e-07
3317	Falls in the last year	0.232	0.046	5.002	5.66e-07	0.000938	3317	Falls in the last year	0.232	0.046	5.002	5.66e-07	0.000938
4321	Neuroticism (univariate)	0.23	0.051	4.505	6.62e-06	0.011	4321	Neuroticism (univariate)	0.23	0.051	4.505	6.62e-06	0.011
3295	Guilty feelings	0.229	0.048	4.778	1.77e-06	0.00293	3295	Guilty feelings	0.229	0.048	4.778	1.77e-06	0.00293
3413	Fluid intelligence score	0.227	0.039	5.77	7.92e-09	1.31e-05	3413	Fluid intelligence score	0.227	0.039	5.77	7.92e-09	1.31e-05
3308	Long-standing illness, disability or infirmity	0.226	0.041	5.477	4.32e-08	7.16e-05	3308	Long-standing illness, disability or infirmity	0.226	0.041	5.477	4.32e-08	7.16e-05
4269	Neuroticism general factor	0.225	0.052	4.339	1.43e-05	0.0237	4269	Neuroticism general factor	0.225	0.052	4.339	1.43e-05	0.0237
3313	Hearing difficulty/problems	0.224	0.043	5.178	2.25e-07	0.000372	3313	Hearing difficulty/problems	0.224	0.043	5.178	2.25e-07	0.000372
3796	Depressive symptoms	0.223	0.041	5.519	3.4e-08	5.64e-05	3796	Depressive symptoms	0.223	0.041	5.519	3.4e-08	5.64e-05
4038	Schizophrenia	0.223	0.044	5.082	3.74e-07	0.000619	4038	Schizophrenia	0.223	0.044	5.082	3.74e-07	0.000619
4040	Schizophrenia/Bipolar disorder	0.222	0.042	5.266	1.4e-07	0.000232	4040	Schizophrenia/Bipolar disorder	0.222	0.042	5.266	1.4e-07	0.000232
3292	Worry too long after embarrassment	0.221	0.044	5.063	4.14e-07	0.000686	3292	Worry too long after embarrassment	0.221	0.044	5.063	4.14e-07	0.000686
3409	Education - Qualifications	0.22	0.034	6.542	6.08e-11	1.01e-07	3409	Education - Qualifications	0.22	0.034	6.542	6.08e-11	1.01e-07
3294	Loneliness, isolation	0.219	0.048	4.525	6.03e-06	0.01	3294	Loneliness, isolation	0.219	0.048	4.525	6.03e-06	0.01
1173	Chronotype (continuous)	0.213	0.05	4.3	1.71e-05	0.0283	1173	Chronotype (continuous)	0.213	0.05	4.3	1.71e-05	0.0283
13	Schizophrenia vs Bipolar disorder	0.213	0.046	4.663	3.12e-06	0.00517	13	Schizophrenia vs Bipolar disorder	0.213	0.046	4.663	3.12e-06	0.00517
11	Schizophrenia	0.213	0.046	4.663	3.12e-06	0.00517	11	Schizophrenia	0.213	0.046	4.663	3.12e-06	0.00517
4066	Educational attainment	0.209	0.028	7.473	7.84e-14	1.3e-10	4066	Educational attainment	0.209	0.028	7.473	7.84e-14	1.3e-10
3286	Irritability	0.208	0.043	4.875	1.09e-06	0.0018	3286	Irritability	0.208	0.043	4.875	1.09e-06	0.0018
4067	Cognitive performance	0.201	0.032	6.241	4.36e-10	7.23e-07	4067	Cognitive performance	0.201	0.032	6.241	4.36e-10	7.23e-07
53	Educational attainment	0.198	0.034	5.918	3.26e-09	5.41e-06	53	Educational attainment	0.198	0.034	5.918	3.26e-09	5.41e-06
3190	Number of self-reported non-cancer illnesses	0.197	0.04	4.884	1.04e-06	0.00173	3190	Number of self-reported non-cancer illnesses	0.197	0.04	4.884	1.04e-06	0.00173
3252	Bread intake	0.193	0.044	4.413	1.02e-05	0.0169	3252	Bread intake	0.193	0.044	4.413	1.02e-05	0.0169
3299	Frequency of tenseness / restlessness in last 2 weeks	0.188	0.043	4.412	1.02e-05	0.017	3299	Frequency of tenseness / restlessness in last 2 weeks	0.188	0.043	4.412	1.02e-05	0.017
3417	Neuroticism score	0.187	0.04	4.618	3.87e-06	0.00642	3417	Neuroticism score	0.187	0.04	4.618	3.87e-06	0.00642
4315	Cigarettes per day	0.182	0.04	4.576	4.75e-06	0.00786	4315	Cigarettes per day	0.182	0.04	4.576	4.75e-06	0.00786
3795	Neuroticism	0.18	0.035	5.098	3.43e-07	0.000569	3795	Neuroticism	0.18	0.035	5.098	3.43e-07	0.000569
4093	Verbal-numerical reasoning	0.179	0.035	5.123	3.01e-07	0.000498	4093	Verbal-numerical reasoning	0.179	0.035	5.123	3.01e-07	0.000498
4295	Morning person (binary)	-0.175	0.037	-4.771	1.84e-06	0.00304	4295	Morning person (binary)	-0.175	0.037	-4.771	1.84e-06	0.00304
3201	Job involves heavy manual or physical work	-0.183	0.043	-4.249	2.14e-05	0.0355	3201	Job involves heavy manual or physical work	-0.183	0.043	-4.249	2.14e-05	0.0355
4294	Chronotype	-0.186	0.036	-5.103	3.34e-07	0.000554	4294	Chronotype	-0.186	0.036	-5.103	3.34e-07	0.000554
1141	Chronotype	-0.208	0.047	-4.44	8.99e-06	0.0149	1141	Chronotype	-0.208	0.047	-4.44	8.99e-06	0.0149
3205	Duration of walks	-0.211	0.049	-4.279	1.88e-05	0.0312	3205	Duration of walks	-0.211	0.049	-4.279	1.88e-05	0.0312
3928	Total-body less head BMD and total body lean mass (bivariate meta-analysis)	-0.226	0.051	-4.476	7.61e-06	0.0126	3928	Total-body less head BMD and total body lean mass (bivariate meta-analysis)	-0.226	0.051	-4.476	7.61e-06	0.0126
3217	Time spend outdoors in summer	-0.234	0.039	-5.933	2.98e-09	4.94e-06	3217	Time spend outdoors in summer	-0.234	0.039	-5.933	2.98e-09	4.94e-06
3218	Time spent outdoors in winter	-0.239	0.046	-5.203	1.96e-07	0.000324	3218	Time spent outdoors in winter	-0.239	0.046	-5.203	1.96e-07	0.000324
3229	Getting up in morning	-0.246	0.037	-6.637	3.19e-11	5.29e-08	3229	Getting up in morning	-0.246	0.037	-6.637	3.19e-11	5.29e-08
4253	Sleep duration (mean)	-0.251	0.057	-4.4	1.08e-05	0.0179	4253	Sleep duration (mean)	-0.251	0.057	-4.4	1.08e-05	0.0179
3224	Weekly usage of mobile phone in last 3 months	-0.254	0.05	-5.067	4.04e-07	0.00067	3224	Weekly usage of mobile phone in last 3 months	-0.254	0.05	-5.067	4.04e-07	0.00067
4326	Depressive symptoms (MA GWAMA)	-0.257	0.032	-8.128	4.37e-16	7.24e-13	4326	Depressive symptoms (MA GWAMA)	-0.257	0.032	-8.128	4.37e-16	7.24e-13
3791	Ease of getting up in the morning	-0.257	0.037	-6.935	4.06e-12	6.74e-09	3791	Ease of getting up in the morning	-0.257	0.037	-6.935	4.06e-12	6.74e-09
3200	Job involves mainly walking or standing	-0.262	0.045	-5.899	3.65e-09	6.04e-06	3200	Job involves mainly walking or standing	-0.262	0.045	-5.899	3.65e-09	6.04e-06
3216	Frequency of friend/family visits	-0.29	0.049	-5.887	3.93e-09	6.51e-06	3216	Frequency of friend/family visits	-0.29	0.049	-5.887	3.93e-09	6.51e-06
3747	Happiness and subjective well-being - Belief that own life is meaningfull	-0.297	0.059	-5.061	4.17e-07	0.000691	3747	Happiness and subjective well-being - Belief that own life is meaningfull	-0.297	0.059	-5.061	4.17e-07	0.000691
3194	Number of vehicles in household	-0.301	0.052	-5.826	5.68e-09	9.4e-06	3194	Number of vehicles in household	-0.301	0.052	-5.826	5.68e-09	9.4e-06
3388	Family relationship satisfaction	-0.309	0.057	-5.401	6.64e-08	0.00011	3388	Family relationship satisfaction	-0.309	0.057	-5.401	6.64e-08	0.00011
1174	Extreme chronotype	-0.339	0.063	-5.406	6.46e-08	0.000107	1174	Extreme chronotype	-0.339	0.063	-5.406	6.46e-08	0.000107
3389	Friendships satisfaction	-0.355	0.052	-6.818	9.25e-12	1.53e-08	3389	Friendships satisfaction	-0.355	0.052	-6.818	9.25e-12	1.53e-08
3745	Happiness and subjective well-being - General happiness	-0.359	0.061	-5.935	2.93e-09	4.86e-06	3745	Happiness and subjective well-being - General happiness	-0.359	0.061	-5.935	2.93e-09	4.86e-06
4327	Well-being spectrum	-0.36	0.035	-10.262	1.05e-24	1.73e-21	4327	Well-being spectrum	-0.36	0.035	-10.262	1.05e-24	1.73e-21
3385	Happiness	-0.366	0.054	-6.786	1.15e-11	1.91e-08	3385	Happiness	-0.366	0.054	-6.786	1.15e-11	1.91e-08
3748	Traumatic events - Felt loved as child	-0.386	0.054	-7.158	8.18e-13	1.35e-09	3748	Traumatic events - Felt loved as child	-0.386	0.054	-7.158	8.18e-13	1.35e-09
3729	Depression - Age at first episode of depression	-0.469	0.101	-4.637	3.53e-06	0.00586	3729	Depression - Age at first episode of depression	-0.469	0.101	-4.637	3.53e-06	0.00586
54	Subjective well being	-0.491	0.055	-8.863	7.81e-19	1.29e-15	54	Subjective well being	-0.491	0.055	-8.863	7.81e-19	1.29e-15
